# Supplementary material for: Demonstration of natriuretic activity in urine of neurosurgical patients with renal salt wasting
Source: F1000Res. 2013 Jun 13;2:126. Originally published 2013 May 10. [Version 2] doi: 10.12688/f1000research.2-126.v2 (PMC3752684; doi:10.12688/f1000research.2-126.v2)
Supplement: Tests for nonspecific protein effect by exposure to bovine serum albumin (BSA) — This dataset contains the data and calculations for 7 control experiments which tested for a nonspecific protein effect by measuring the effects on sodium transepithelial movement of exposing cultures to bovine serum albumin (BSA), rather than urinary precipitates. The 'Summary' sheet summarizes the results of the experiments. The other 7 sheets (named by date of experiment) contain the raw data and calculations for the 7 experiments. The effect on sodium transport was calculated in the same way as in the experiments utilizing urinary precipitates. [file f1000research-2-1689-s0000.tgz › Na_transport_DATA_SUMMARY_F1000_Res_Dec_2012_edited_GO.xlsx]

## Sheet: Summary
RSW Patients	Date	1 ug Protein/ml	2 ug*	3 ug	5ug	PatMean,5ug	10ug	PtAv10ug	delta5to10	20ug	PtAv20ug	delta10to20	Conc,ug	%Change									Control Patients	Date	1ug Protein/ml	PatAv1ug	5ug	PatAv5ug	10ug	20ug	PatAv20ug	AvfoExp
#80157	2008-02-05				-32		-56		-24				1	-13		-13							#51722	2008-01-30			7		-2	-4		0.3
	2008-02-07						-19			-34		-15	3	-14			-14							2008-02-01			-32		-20	-30		-27.3
	2008-02-15						8			-28		-36	5	-32				-32						2008-12-15			4		41			22.5
	2008-06-05												5	-23				-23						2008-12-19			16	-1	33		-17	24.5
	2008-06-06						1						5	-1				-1
	2008-08-05						-21			-40		-19	5	-6				-6
	2008-08-11						-30						5
	2008-08-20												5	-40				-40
	2008-09-09		-14	-14									5	-17				-17
	2008-09-18				-23	-27.5		-19.5			-34		5	-6				-6
													5	-18				-18
#101131	2007-12-11						-29						5	-5				-5					#101607	2008-02-20						-8		-8
	2007-12-14				-1		-23		-22				5	-14				-14						2008-12-02			54		82			68
	2008-01-11				-6								5	0				0						2008-12-04			43		16			29.5
	2008-01-18					-4		-26					5	-10				-10						2008-12-09			-8		19			5.5
													5	-14				-14						2008-12-10			-3	22	-12		-8	-7.5
#91324	2007-10-12	-13	-13		-40								5	-17				-17
	2007-10-24												5	-9				-9
													7.5	-109
	2007-11-08				-17								10	-56					-56
													10	-19					-19
	2007-11-13						1						10	8					8
	2007-11-29				-6								10	1					1				#22763	2007-06-21	57							57
	2007-12-04				-18								10	-21					-21					2007-07-10	-51							-51
	2007-12-18				-5								10	-30					-30					2007-07-17	48							48
	2007-12-20				-14	-16.67							10	-29					-29					2007-07-24	7							7
	2008-01-03						0	0.5					10	-23					-23					2007-07-31		15.25	43	43				43
													10
#101208	2008-12-22				0		-9		-9				10	1					1				#103124	2007-11-08
	2008-12-23				-10		-8		2				10	0					0					2007-11-13						17	17
	2008-12-29				-14		-30		-16				10	-9					-9					2009-03-09
	2009-01-05						9			-9		-18	10	-8					-8					2009-03-12	2	2	40	40
	2009-01-07				-17		-12		5				10	-30					-30
	2009-01-14				-9	-10	-10		-1				10	9					9
	2009-01-16						7	-7.57		-20	-14.5	-27	10	-12					-12
													10	-10					-10
#31964	2010-01-06						-17						10	7					7
	2010-01-11						-7			-11		-4	10	-17					-17
	2010-01-21						-18						10	-7					-7
	2010-02-01						-1						10	-18					-18
	2010-02-04						-6	-9.8			-11		10	-1					-1
													10	-6					-6
*2ug data mean of 1&3ug													20	-34							-34
													20	-28							-28
													20	-40							-40
													20	-9							-9
													20	-20							-20
													20	-11							-11
ug = micrograms (of Protein/ml, final concentration in the Na transport assay medium)

## Sheet: Control 1 - 51722
2008-01-30
LLC cells, 21 d/o, P61
Exp. Cond 1: Pat #51722, 5ug/ml
Exp. Cond 2: Pat #51722, 10ug/ml
Exp. Cond 3: Pat #51722, 20ug/ml
Time (measured at later time)	Time	Na Count Control	Na count Control per time pd	Na Count Exp. Cond 1	Na count Exp. Cond 1 per time period	Na Count Cond 2	Na count Exp. Cond 2 per time period
BL 0-0.5hr	1	1962	1962	1544	1544	1709	1709
0-1 hr	3	4283	2321	3176	1632	3322	1613
1-2 hrs	4	5731	1448	4661	1485	4731	1409
2-3 hrs	5	7326	1595	5704	1043	6082	1351
3-4 hrs	6	8834	1508	7123	1419	7118	1036
4-5 hrs	7	10047	1213	8240	1117	8300	1182
Time (measured at later time)	Time	Na Count Cond 3	Na count Exp. Cond 3 per time period
BL 0-0.5hr	1	1739	1739
0-1 hr	3	3296	1557
1-2 hrs	4	4803	1507
2-3 hrs	5	5962	1159
3-4 hrs	6	7067	1105
4-5 hrs	7	8284	1217
*Change by time period as compared to control	Difference Exp. Cond 1	Percent Difference Exp. Cond 1	Difference Exp. Cond 2	Percent Difference Exp. Cond 2	Difference Exp. Cond 3	Percent Difference Exp. Cond 3
BL 0- 0.5 hrs	-418	-0.213048	-253	-0.12895	-223	-0.11366
0-1 hr	-689	-0.296855	-708	-0.305041	-764	-0.329168
1-2 hrs	37	0.0255525	-39	-0.0269337	59	0.0407459
2-3 hrs	-552	-0.346082	-244	-0.152978	-436	-0.273354
3-4 hrs	-89	-0.0590186	-472	-0.312997	-403	-0.267241
4-5 hrs	-96	-0.0791426	-31	-0.0255565	4	0.00329761
Least sq lines	Slope Control	R-square Control	Slope Exp. Cond 1	R-square Exp. Cond 1	Slope Exp. Cond 2	R-square Exp. Cond 2	Slope Exp. Cond 3	R-square Exp. Cond 3
All data	1453.66	0.994447	1166.57	0.986862	1189.83	0.987307	1184.11	0.987269
BL only	1962	#DIV/0!	1544	#DIV/0!	1709	#DIV/0!	1739	#DIV/0!
EXP only	1463.1	0.999687	1259	0.995855	1234.3	0.995328	1224	0.994283
*Change from BL to EXP Slopes	Control	Cond 1	Cond 2	Cond 3
Difference in slope	-498.9	-285	-474.7	-515
% change	-0.254281	-0.184585	-0.277765	-0.296147
*Percent Difference in Change of Slopes as Compared to Control		0.0696959	-0.0234834	-0.0418659
2008-02-01
LLC cells, 19 d/o, P62
Exp. Cond 1: Pat #51722, 5ug/ml
Exp. Cond 2: Pat #51722, 10ug/ml
Exp. Cond 3: Pat #51722, 20ug/ml
Time (measured at later time)	Time	Na Count Control	Na count Control per time pd	Na Count Exp. Cond 1	Na count Exp. Cond 1 per time period	Na Count Cond 2	Na count Exp. Cond 2 per time period
BL 0-0.5hr	1	697	697	1145	1145	919	919
0-1 hr	3	2365	1668	3458	2313	2788	1869
1-2 hrs	4	3428	1063	5324	1866	4305	1517
2-3 hrs	5	4707	1279	6871	1547	5695	1390
3-4 hrs	6	5744	1037	8169	1298	7069	1374
4-5 hrs	7	6793	1049	9388	1219	7849	780
Time (measured at later time)	Time	Na Count Cond 3	Na count Exp. Cond 3 per time period
BL 0-0.5hr	1	1159	1159
0-1 hr	3	3145	1986
1-2 hrs	4	5099	1954
2-3 hrs	5	6780	1681
3-4 hrs	6	7858	1078
4-5 hrs	7	9322	1464
*Change by time period as compared to control	Difference Exp. Cond 1	Percent Difference Exp. Cond 1	Difference Exp. Cond 2	Percent Difference Exp. Cond 2	Difference Exp. Cond 3	Percent Difference Exp. Cond 3
BL 0- 0.5 hrs	448	0.642755	222	0.318508	462	0.662841
0-1 hr	645	0.386691	201	0.120504	318	0.190647
1-2 hrs	803	0.755409	454	0.427093	891	0.838194
2-3 hrs	268	0.209539	111	0.0867866	402	0.314308
3-4 hrs	261	0.251688	337	0.324976	41	0.0395371
4-5 hrs	170	0.162059	-269	-0.256435	415	0.395615
Least sq lines	Slope Control	R-square Control	Slope Exp. Cond 1	R-square Exp. Cond 1	Slope Exp. Cond 2	R-square Exp. Cond 2	Slope Exp. Cond 3	R-square Exp. Cond 3
All data	934.221	0.992396	1337.5	0.993364	1120.11	0.989552	1303.62	0.984519
BL only	697	#DIV/0!	1145	#DIV/0!	919	#DIV/0!	1159	#DIV/0!
EXP only	1117.2	0.998367	1470.5	0.993462	1288.6	0.999435	1511.3	0.984479
*Change from BL to EXP Slopes	Control	Cond 1	Cond 2	Cond 3
Difference in slope	420.2	325.5	369.6	352.3
% change	0.602869	0.284279	0.402176	0.303969
*Percent Difference in Change of Slopes as Compared to Control		-0.31859	-0.200693	-0.298901
2008-12-15
LLC cells, 11 d/o, P45
Exp. Cond. 1: Pat #51722 5ug/ml
Exp. Cond. 2: Pat #51722 10ug/ml
Time (measured at later time)	Time	Na Count Control	Na count Control per time pd	Na Count Exp. Cond. 1	Na count Exp. Cond. 1 per time period	Na Count Cond. 2	Na count Exp. Cond. 2 per time period
BL 0-1hr	1	616	616	681	681	668	668
BL 1-2 hrs	2	1520	904	1490	809	1536	868
BL 2-3 hrs	3	2400	880	2795	1305	2453	917
0-1 hr	4	3045	645	3371	576	3246	793
1-2 hrs	5	3926	881	4195	824	4126	880
2-3 hrs	6	4689	763	4977	782	5147	1021
3-4 hrs	7	5147	458	5836	859	6404	1257
*Change by time pd as compared to itself	Control change/time pd	Percent change Control	Exp. Cond 1 change/time pd	Percent change Exp. Cond 1	Exp. Cond 2 change/time pd	Percent change Exp. Cond 2
BL 1-2 hrs	288	0.467532	128	0.187959	200	0.299401
BL 2-3 hrs	-24	-0.0265487	496	0.613103	49	0.0564516
0-1 hr	-235	-0.267045	-729	-0.558621	-124	-0.135224
1-2 hrs	236	0.365891	248	0.430556	87	0.10971
2-3 hrs	-118	-0.133939	-42	-0.0509709	141	0.160227
3-4 hrs	-305	-0.399738	77	0.0984655	236	0.231146
*Change by time period as compared to control	Difference Exp. Cond 1	Percent Difference Exp. Cond 1	Difference Exp. Cond 2	Percent Difference Exp. Cond 2
BL 1-2 hrs	-95	-0.105088	-36	-0.039823
BL 2-3 hrs	425	0.482955	37	0.0420455
0-1 hr	-69	-0.106977	148	0.229457
1-2 hrs	-57	-0.0646992	-1	-0.00113507
2-3 hrs	19	0.0249017	258	0.338139
3-4 hrs	401	0.875546	799	1.74454
Least sq lines	Slope Control	R-square Control	Slope Exp. Cond 1	R-square Exp. Cond 1	Slope Exp. Cond 2	R-square Exp. Cond 2
All data	#VALUE!	0.985974	#VALUE!	0.979172	#VALUE!	0.976741
BL only	568.308	0.967112	628.115	0.898183	580.308	0.958172
EXP only	#VALUE!	0.998286	#VALUE!	0.999772	#VALUE!	0.99817
*Change from BL to EXP	Control	Cond. 1	Cond. 2
Difference in slope	#VALUE!	#VALUE!	#VALUE!
% change	#VALUE!	#VALUE!	#VALUE!
Difference in change from control		#VALUE!	#VALUE!
2008-12-19
LLC cells, 11 d/o, P40
Exp. Cond. 1: Pat #51722, 5ug/ml
Exp. Cond 2: Pat #51722, 10ug/ml
Time (measured at later time)	Time	Na Count Control	Na count Control per time pd	Na Count Exp. Cond 1	Na count Exp. Cond 1 per time period	Na Count Cond 2	Na count Exp. Cond 2 per time period
BL 0-1hr	1	347	347	359	359	378	378
BL 1-2 hrs	2	870	523	828	469	910	532
BL 2-3 hrs	3	1308	438	1308	480	1275	365
0-1 hr	4	1677	369	1683	375	1566	291
1-2 hrs	5	2052	375	2094	411	1995	429
2-3 hrs	6	2444	392	2580	486	2615	620
*Change by time pd as compared to itself	Control change/time pd	Percent change Control	Exp. Cond 1 change/time pd	Percent change Exp. Cond 1	Exp. Cond 2 change/time pd	Percent change Exp. Cond 2
BL 1-2 hrs	176	0.507205	110	0.306407	154	0.407407
BL 2-3 hrs	-85	-0.162524	11	0.0234542	-167	-0.31391
0-1 hr	-69	-0.157534	-105	-0.21875	-74	-0.20274
1-2 hrs	6	0.0162602	36	0.096	138	0.474227
2-3 hrs	17	0.0453333	75	0.182482	191	0.445221
*Change by time period as compared to control	Difference Exp. Cond 1	Percent Difference Exp. Cond 1	Difference Exp. Cond 2	Percent Difference Exp. Cond 2
BL 1-2 hrs	-54	-0.10325	9	0.0172084
BL 2-3 hrs	42	0.0958904	-73	-0.166667
0-1 hr	6	0.0162602	-78	-0.211382
1-2 hrs	36	0.096	54	0.144
2-3 hrs	94	0.239796	228	0.581633
Least sq lines	Slope Control	R-square Control	Slope Exp. Cond 1	R-square Exp. Cond 1	Slope Exp. Cond 2	R-square Exp. Cond 2
All data	338.191	0.993004	346.426	0.983784	340.537	0.973526
BL only	314.962	0.980775	310.577	0.96176	315.692	0.993119
EXP only	383.5	0.999836	448.5	0.997675	524.5	0.98907
*Change from BL to EXP	Control	Cond 1	Cond 2
Difference in slope	68.5385	137.923	208.808
% change	0.217609	0.444087	0.661428
Difference in change from control		0.226478	0.443819

## Sheet: Control 2 - 101607
2008-02-20
LLC cells, 22 d/o, P66
Exp. Cond 3: Pat #101607, 20ug/ml
Time (measured at later time)	Time	Na Count Control	Na count Control per time pd
BL 0-0.5hr	1	988	988
0-1 hr	3	3659	2671
1-2 hrs	4	4927	1268
2-3 hrs	5	6301	1374
3-4 hrs	6	7527	1226
4-5 hrs	7	8402	875
Time (measured at later time)	Time	Na Count Cond 3	Na count Exp. Cond 3 per time period
BL 0-0.5hr	1	1263	1263
0-1 hr	3	3715	2452
1-2 hrs	4	5529	1814
2-3 hrs	5	7175	1646
3-4 hrs	6	8404	1229
4-5 hrs	7	9527	1123
*Change by time period as compared to control	Difference Exp. Cond 3	Percent Difference Exp. Cond 3
BL 0- 0.5 hrs	275	0.27834
0-1 hr	-219	-0.0819918
1-2 hrs	546	0.430599
2-3 hrs	272	0.197962
3-4 hrs	3	0.00244698		R-square Exp. Cond 3
4-5 hrs	248	0.283429		0.994607
				#DIV/0!
				0.99287
Least sq lines	Slope Control	R-square Control	Slope Exp. Cond 3
All data	1229.07	0.999799	1378.76
BL only	988	#DIV/0!	1263
EXP only	1208.6	0.999565	1449.9
*Change from BL to EXP Slopes	Control	Cond 3
Difference in slope	220.6	186.9
% change	0.223279	0.147981
*Percent Difference in Change of Slopes as Compared to Control		-0.0752984
2008-12-02
LLC cells, 14 d/o, P41
Exp. Cond 1: Pat #101607, 5ug/ml
Exp. Cond 2: Pat #101607, 10ug/ml
Time (measured at later time)	Time	Na Count Control	Na count Control per time pd	Na Count Exp. Cond 1	Na count Exp. Cond 1 per time period	Na Count Cond 2	Na count Exp. Cond 2 per time period
BL 0-0.5hr	1	441	441	266	266	259	259
BL 0.5-1.5hr	2	1074	633	720	454	575	316
0-1 hr	3	2226	1152	1598	878	1283	708
1-2 hrs	4	3096	870	2941	1343	1985	702
2-3 hrs	5	3843	747	3012	71	2573	588
3-4 hrs	6	4487	644	3839	827	3223	650
*Change by time period as compared to control	Difference Exp. Cond 1	Percent Difference Exp. Cond 1	Difference Exp. Cond 2	Percent Difference Exp. Cond 2
BL 0.5-1.5 hrs	-179	-0.28278	-317	-0.50079
0-1 hr	-274	-0.237847	-444	-0.385417
1-2 hrs	473	0.543678	-168	-0.193103
2-3 hrs	-676	-0.904953	-159	-0.212851
3-4 hrs	183	0.284161	6	0.00931677
Least sq lines	Slope Control	R-square Control	Slope Exp. Cond 1	R-square Exp. Cond 1	Slope Exp. Cond 2	R-square Exp. Cond 2
All data	#REF!	#N/A	#REF!	#N/A	#REF!	#N/A
BL only	174	1	113.756	1	95.3902	1
EXP only	#REF!	#N/A	#REF!	#N/A	#REF!	#N/A
*Change from BL to EXP Slopes	Control	Cond 1	Cond 2
Difference in slope	#REF!	#REF!	#REF!
% change	#REF!	#REF!	#REF!
*Percent Difference in Change of Slopes as Compared to Control		#REF!	#REF!
2008-12-04
LLC cells, 14 d/o, P44
Exp. Cond 1: Pat #101607, 5ug/ml
Exp. Cond 2: Pat #101607, 10ug/ml
Time (measured at later time)	Time	Na Count Control	Na count Control per time pd	Na Count Exp. Cond 1	Na count Exp. Cond 1 per time period	Na Count Cond 2	Na count Exp. Cond 2 per time period
BL 0-0.5hr	1	306	306	229	229	247	247
BL 0.5-1.5hr	2	883	577	755	526	812	565
0-1 hr	3	1436	553	1243	488	1307	495
1-2 hrs	4	1998	562	1877	634	1872	565
2-3 hrs	5	2577	579	2480	603	2436	564
3-4 hrs	6	3060	483	3061	581	2959	523
*Change by time period as compared to control	Difference Exp. Cond 1	Percent Difference Exp. Cond 1	Difference Exp. Cond 2	Percent Difference Exp. Cond 2
BL 0.5-1.5 hrs	-51	-0.0883882	-12	-0.0207972
0-1 hr	-65	-0.117541	-58	-0.104882
1-2 hrs	72	0.128114	3	0.00533808
2-3 hrs	24	0.0414508	-15	-0.0259067
3-4 hrs	98	0.202899	40	0.0828157
Least sq lines	Slope Control	R-square Control	Slope Exp. Cond 1	R-square Exp. Cond 1	Slope Exp. Cond 2	R-square Exp. Cond 2
All data	#REF!	#N/A	#REF!	#N/A	#REF!	#N/A
BL only	137.537	1	114.415	1	123.122	1
EXP only	#REF!	#N/A	#REF!	#N/A	#REF!	#N/A
*Change from BL to EXP Slopes	Control	Cond 1	Cond 2
Difference in slope	#REF!	#REF!	#REF!
% change	#REF!	#REF!	#REF!
*Percent Difference in Change of Slopes as Compared to Control		#REF!	#REF!
2008-12-09
LLC cells, 11 d/o, P43
Exp. Cond 1: Pat #101607, 5ug/ml
Exp. Cond 2: Pat #101607, 10ug/ml
Time (measured at later time)	Time	Na Count Control	Na count Control per time pd	Na Count Exp. Cond 1	Na count Exp. Cond 1 per time period	Na Count Cond 2	Na count Exp. Cond 2 per time period
BL 0-1hr	1	666	666	815	815	572	572
BL 1-2 hrs	2	1291	625	1726	911	1125	553
0-1 hr	4	1867	576	2634	908	1585	460
1-2 hrs	5	2938	1071	3500	866	2240	655
2-3 hrs	6	3120	182	3862	362	2788	548
3-4 hrs	7	3719	599	4794	932	3414	626
*Change by time pd as compared to itself	Control change/time pd	Percent change Control	Exp. Cond 1 change/time pd	Percent change Exp. Cond 1	Exp. Cond 2 change/time pd	Percent change Exp. Cond 2
BL 1-2 hrs	-41	-0.0615616	96	0.117791	-19	-0.0332168
0-1 hr	-49	-0.0784	-3	-0.00329308	-93	-0.168174
1-2 hrs	495	0.859375	-42	-0.0462555	195	0.423913
2-3 hrs	-889	-0.830065	-504	-0.581986	-107	-0.163359
3-4 hrs	417	2.29121	570	1.57459	78	0.142336
*Change by time period as compared to control	Difference Exp. Cond 1	Percent Difference Exp. Cond 1	Difference Exp. Cond 2	Percent Difference Exp. Cond 2
BL 1-2 hrs	286	0.4576	-72	-0.1152
0-1 hr	332	0.576389	-116	-0.201389
1-2 hrs	-205	-0.19141	-416	-0.388422
2-3 hrs	180	0.989011	366	2.01099
3-4 hrs	333	0.555927	27	0.0450751
Least sq lines	Slope Control	R-square Control	Slope Exp. Cond 1	R-square Exp. Cond 1	Slope Exp. Cond 2	R-square Exp. Cond 2
All data	#REF!	#N/A	#REF!	#N/A	#REF!	#N/A
BL only	222.415	1	290	1	193	1
EXP only	#REF!	#N/A	#REF!	#N/A	#REF!	#N/A
*Change from BL to EXP	Control	Cond 1	Cond 2
Difference in slope	#REF!	#REF!	#REF!
% change	#REF!	#REF!	#REF!
Difference in change from control		#REF!	#REF!
2008-12-10
LLC cells, 11 d/o, P44
Exp. Cond 1: Pat #101607, 5ug/ml
Exp. Cond 2: Pat #101607, 10ug/ml
Time (measured at later time)	Time	Na Count Control	Na count Control per time pd	Na Count Exp. Cond 1	Na count Exp. Cond 1 per time period	Na Count Cond 2	Na count Exp. Cond 2 per time period
BL 0-1hr	1	624	624	593	593	688	688
BL 1-2 hrs	2	1198	574	1090	497	1419	731
BL 2-3 hrs	3	1843	645	1638	548	2433	1014
0-1 hr	4	2362	519	2230	592	3011	578
1-2 hrs	5	3025	663	2862	632	3783	772
2-3 hrs	6	3675	650	3432	570	4605	822
3-4 hrs	7	4249	574	3870	438	5085	480
*Change by time pd as compared to itself	Control change/time pd	Percent change Control	Exp. Cond 1 change/time pd	Percent change Exp. Cond 1	Exp. Cond 2 change/time pd	Percent change Exp. Cond 2
BL 1-2 hrs	-50	-0.0801282	-96	-0.161889	43	0.0625
BL 2-3 hrs	71	0.123693	51	0.102616	283	0.387141
0-1 hr	-126	-0.195349	44	0.080292	-436	-0.42998
1-2 hrs	144	0.277457	40	0.0675676	194	0.33564
2-3 hrs	-13	-0.0196078	-62	-0.0981013	50	0.0647668
3-4 hrs	-76	-0.116923	-132	-0.231579	-342	-0.416058
*Change by time period as compared to control	Difference Exp. Cond 1	Percent Difference Exp. Cond 1	Difference Exp. Cond 2	Percent Difference Exp. Cond 2
BL 1-2 hrs	-77	-0.134146	157	0.273519
BL 2-3 hrs	-97	-0.150388	369	0.572093
0-1 hr	73	0.140655	59	0.11368
1-2 hrs	-31	-0.0467572	109	0.164404
2-3 hrs	-80	-0.123077	172	0.264615
3-4 hrs	-136	-0.236934	-94	-0.163763
Least sq lines	Slope Control	R-square Control	Slope Exp. Cond 1	R-square Exp. Cond 1	Slope Exp. Cond 2	R-square Exp. Cond 2
All data	#REF!	#N/A	#REF!	#N/A	#REF!	#N/A
BL only	253.818	0.99887	229.221	0.999207	317.468	0.991309
EXP only	#REF!	#N/A	#REF!	#N/A	#REF!	#N/A
*Change from BL to EXP	Control	Cond 1	Cond 2
Difference in slope	#REF!	#REF!	#REF!
% change	#REF!	#REF!	#REF!
Difference in change from control		#REF!	#REF!

## Sheet: Control 3 - 22763
2007-06-21
LLC cells, 12d/o, P24
Exp. Cond 1: Pat #22763, 1ug/ml
Time (measured at later time)	Time	Na Count Control	Na count Control per time pd	Na Count Exp. Cond 1	Na count Exp. Cond 1 per time period
BL 0-30	1	421	421	424	424
30-60	3	988	567	1107	683
60-90	4	1359	371	1888	781
90-120	5	2086	727	2695	807
*Change by time period as compared to control	Difference Exp. Cond 1	Percent Difference Exp. Cond 1
BL 0-30	3	0.00712589
30-60	116	0.204586
60-90	410	1.10512
90-120	80	0.110041
Least sq lines	Slope Control	R-square Control	Slope Exp. Cond 1	R-square Exp. Cond 1
All data	377.471	0.944664	485.725	0.95087
BL only	421	#DIV/0!	424	#DIV/0!
EXP only	549	0.966145	794	0.999911
*Change from BL to EXP Slopes	Control	Cond 1
Difference in slope	128	370
% change	0.304038	0.872642
*Percent Difference in Change of Slopes as Compared to Control		0.568604
2007-07-10
LLC cells, 17d/o, P26
Exp. Cond 1: Pat #22763, 1ug/ml
Time (measured at later time)	Time	Na Count Control	Na count Control per time pd	Na Count Exp. Cond 1	Na count Exp. Cond 1 per time period
BL 0-20	1	299	299	310	310
20-40	3	921	622	1028	718
40-60	4	1797	876	1766	738
60-80	5	2595	798	2445	679
*Change by time period as compared to control	Difference Exp. Cond 1	Percent Difference Exp. Cond 1
BL 0-20	11	0.0367893
20-40	96	0.154341
40-60	-138	-0.157534
60-80	-119	-0.149123
Least sq lines	Slope Control	R-square Control	Slope Exp. Cond 1	R-square Exp. Cond 1
All data	455.392	0.938533	444.765	0.967866
BL only	299	#DIV/0!	310	#DIV/0!
EXP only	837	0.999277	708.5	0.999422
*Change from BL to EXP Slopes	Control	Cond 1
Difference in slope	538	398.5
% change	1.79933	1.28548
*Percent Difference in Change of Slopes as Compared to Control		-0.513847
2007-07-17
LLC cells, 17d/o, P27
Exp. Cond 2: Pat #22763, 1ug/ml
Time (measured at later time)	Time	Na Count Control	Na count Control per time pd	Na Count Cond 2	Na count Exp. Cond 2 per time period
BL 0-30	1	901	901	499	499
30-60	3	1823	922	1189	690
60-90	4	2804	981	1912	723
90-120	5	3647	843	2677	765
*Change by time period as compared to control	Difference Exp. Cond 2	Percent Difference Exp. Cond 2
BL 0-30	-402	-0.446171
30-60	-232	-0.251627
60-90	-258	-0.262997
90-120	-78	-0.0925267
Least sq lines	Slope Control	R-square Control	Slope Exp. Cond 2	R-square Exp. Cond 2
All data	#VALUE!	0.978699	#VALUE!	0.957992
BL only	#VALUE!	#VALUE!	#VALUE!	#VALUE!
EXP only	591.214	0.978699	476.786	0.957992
*Change from BL to EXP Slopes	Control	Cond 2
Difference in slope	#VALUE!	#VALUE!
% change	#VALUE!	#VALUE!
*Percent Difference in Change of Slopes as Compared to Control		#VALUE!
2007-07-24
LLC cells, 18d/o, P28
Exp. Cond 1: Pat #22763, 1ug/ml
Time (measured at later time)	Time	Na Count Control	Na count Control per time pd	Na Count Exp. Cond 1	Na count Exp. Cond 1 per time period
BL 0-30	1	431	431	558	558
30-60	3	819	388	1303	745
60-90	4	1236	417	1940	637
90-120	5	1664	428	2472	532
*Change by time period as compared to control	Difference Exp. Cond 1	Percent Difference Exp. Cond 1
BL 0-30	127	0.294664
30-60	357	0.920103
60-90	220	0.527578
90-120	104	0.242991
Least sq lines	Slope Control	R-square Control	Slope Exp. Cond 1	R-square Exp. Cond 1
All data	316.706	0.957391	482.098	0.985256
BL only	431	#DIV/0!	558	#DIV/0!
EXP only	422.5	0.999944	584.5	0.997318
*Change from BL to EXP Slopes	Control	Cond 1
Difference in slope	-8.5	26.5
% change	-0.0197216	0.047491
*Percent Difference in Change of Slopes as Compared to Control		0.0672126
2007-07-31
LLC cells, 17d/o, P29
Exp. Cond 1: Pat #22763, 5ug/ml
Time (measured at later time)	Time	Na Count Control	Na count Control per time pd	Na Count Exp. Cond 1	Na count Exp. Cond 1 per time period
BL 0-30	1	416	416	483	483
30-60	3	958	542	1251	768
60-90	4	1530	572	2187	936
90-120	5	2016	486	2897	710
*Change by time period as compared to control	Difference Exp. Cond 1	Percent Difference Exp. Cond 1
BL 0-30	67	0.161058
30-60	226	0.416974
60-90	364	0.636364
90-120	224	0.460905
Least sq lines	Slope Control	R-square Control	Slope Exp. Cond 1	R-square Exp. Cond 1
All data	382.157	0.969277	538.608	0.961353
BL only	416	#DIV/0!	483	#DIV/0!
EXP only	529	0.997802	823	0.993755
*Change from BL to EXP Slopes	Control	Cond 1
Difference in slope	113	340
% change	0.271635	0.703934
*Percent Difference in Change of Slopes as Compared to Control		0.432299

## Sheet: Control 4 - 103124
2007-11-13
LLC cells, 19d/o, P44
Exp. Cond. 2: Pat #103124, 20ug/ml
Time (measured at later time)	Time	Na Count Control	Na count Control per time pd	Na Count Cond. 2	Na count Exp. Cond. 2 per time period
BL 0-0.5hr	1	208	208	196	196
0-1 hr	3	448	240	459	263
1-2 hrs	4	703	255	726	267
2-3 hrs	5	892	189	917	191
3-4 hrs	6	1075	183	1142	225
4-5 hrs	7	1242	167	1341	199
*Change by time period as compared to control	Difference Exp. Cond. 2	Percent Difference Exp. Cond. 2
BL 0- 0.5 hrs	-12	-0.0576923
0-1 hr	23	0.0958333
1-2 hrs	12	0.0470588
2-3 hrs	2	0.010582
3-4 hrs	42	0.229508
4-5 hrs	32	0.191617
Least sq lines	Slope Control	R-square Control	Slope Exp. Cond. 2	R-square Exp. Cond. 2
All data	176.235	0.983642	186.037	0.984193
BL only	208	#DIV/0!	196	#DIV/0!
EXP only	196	0.993158	218	0.995848
*Change from BL to EXP Slopes	Control	Cond. 2
Difference in slope	-12	22
% change	-0.0576923	0.112245
*Percent Difference in Change of Slopes as Compared to Control		0.169937
2009-03-12
LLC cells, 12 d/o, P14
Exp. Cond. 1: Pat #103124, 1ug/ml
Exp. Cond. 2: Pat #103124, 5ug/ml
Time (measured at later time)	Time	Na Count Control	Na count Control per time pd	Na Count Exp. Cond. 1	Na count Exp. Cond. 1 per time period	Na Count Cond. 2	Na count Exp. Cond. 2 per time period
BL 0-1hr	1	363	363	363	363	369	369
BL 1-2 hrs	2	992	629	965	602	1115	746
BL 2-3 hrs	3	1436	444	1588	623	1666	551
0-1 hr	4	1871	435	2193	605	2265	599
1-2 hrs	5	2483	612	2770	577	2942	677
2-3 hrs	6	2934	451	3354	584	3610	668
3-4 hrs	7	3318	384	3733	379	4593	983
*Change by time period as compared to control	Difference Exp. Cond. 1	Percent Difference Exp. Cond. 1	Difference Exp. Cond. 2	Percent Difference Exp. Cond. 2
BL 1-2 hrs	-27	-0.0429253	117	0.18601
BL 2-3 hrs	179	0.403153	107	0.240991
0-1 hr	170	0.390805	164	0.377011
1-2 hrs	-35	-0.0571895	65	0.106209
2-3 hrs	133	0.2949	217	0.481153
3-4 hrs	-5	-0.0130208	599	1.5599
Least sq lines	Slope Control	R-square Control	Slope Exp. Cond. 1	R-square Exp. Cond. 1	Slope Exp. Cond. 2	R-square Exp. Cond. 2
All data	#REF!	#N/A	#REF!	#N/A	#REF!	#N/A
BL only	244.74	0.990188	257.78	0.999902	277.94	0.992522
EXP only	#REF!	#N/A	#REF!	#N/A	#REF!	#N/A
*Change from BL to EXP Slopes	Control	Cond. 1	Cond. 2
Difference in slope	#REF!	#REF!	#REF!
% change	#REF!	#REF!	#REF!
*Percent Difference in Change of Slopes as Compared to Control		#REF!	#REF!

## Sheet: RSW 1 - 80157
2008-02-05
LLC cells, 21d/o, P63
Exp. Cond. 1: Pat #80157, 5ug/ml
Exp. Cond. 2: Pat #80157, 10ug/ml
Time (measured at later time)	Time	Na Count Control	Na count Control per time pd	Na Count Exp. Cond. 1	Na count Exp. Cond. 1 per time period	Na Count Cond. 2	Na count Exp. Cond. 2 per time period
BL 0-0.5hr	1	667	667	713	713	870	870
0-1 hr	3	2580	1913	2349	1636	2557	1687
1-2 hrs	4	4059	1479	3523	1174	3884	1327
2-3 hrs	5	5344	1285	4627	1104	5070	1186
3-4 hrs	6	6449	1105	5735	1108	6147	1077
4-5 hrs	7	7492	1043	6637	902	6955	808
*Change by time period as compared to control	Difference Exp. Cond. 1	Percent Difference Exp. Cond. 1	Difference Exp. Cond. 2	Percent Difference Exp. Cond. 2
BL 0- 0.5 hrs	46	0.0689655	203	0.304348
0-1 hr	-277	-0.144799	-226	-0.118139
1-2 hrs	-305	-0.20622	-152	-0.102772
2-3 hrs	-181	-0.140856	-99	-0.0770428
3-4 hrs	3	0.00271493	-28	-0.0253394
4-5 hrs	-141	-0.135187	-235	-0.225312
Least sq lines	Slope Control	R-square Control	Slope Exp. Cond. 1	R-square Exp. Cond. 1	Slope Exp. Cond. 2	R-square Exp. Cond. 2
All data	1047.8	0.99407	925.412	0.993631	992.603	0.992656
BL only	667	#DIV/0!	713	#DIV/0!	870	#DIV/0!
EXP only	1221.4	0.995808	1078.8	0.999785	1105.9	0.997811
*Change from BL to EXP Slopes	Control	Cond. 1	Cond. 2
Difference in slope	554.4	365.8	235.9
% change	0.831184	0.513043	0.271149
*Percent Difference in Change of Slopes as Compared to Control		-0.318141	-0.560035
2008-02-07
LLC cells, 19d/o, P64
Exp. Cond. 1: Pat #80157, 10ug/ml
Exp. Cond. 2: Pat #80157, 20ug/ml
Time (measured at later time)	Time	Na Count Control	Na count Control per time pd	Na Count Exp. Cond. 1	Na count Exp. Cond. 1 per time period	Na Count Cond. 2	Na count Exp. Cond. 2 per time period
BL 0-0.5hr	1	651	651	683	683	648	648
0-1 hr	3	2740	2089	2149	1466	1887	1239
1-2 hrs	4	4238	1498	3204	1055	2865	978
2-3 hrs	5	5393	1155	4097	893	3609	744
3-4 hrs	6	6150	757	5024	927	4241	632
4-5 hrs	7	7036	886	6085	1061	5340	1099
*Change by time period as compared to control	Difference Exp. Cond. 1	Percent Difference Exp. Cond. 1	Difference Exp. Cond. 2	Percent Difference Exp. Cond. 2
BL 0- 0.5 hrs	32	0.0491551	-3	-0.00460829
0-1 hr	-623	-0.298229	-850	-0.406893
1-2 hrs	-443	-0.295728	-520	-0.34713
2-3 hrs	-262	-0.22684	-411	-0.355844
3-4 hrs	170	0.224571	-125	-0.165125
4-5 hrs	175	0.197517	213	0.240406
Least sq lines	Slope Control	R-square Control	Slope Exp. Cond. 1	R-square Exp. Cond. 1	Slope Exp. Cond. 2	R-square Exp. Cond. 2
All data	1021.62	0.992874	832.132	0.995769	725.294	0.994446
BL only	651	#DIV/0!	683	#DIV/0!	648	#DIV/0!
EXP only	1050.4	0.979236	969.2	0.998673	828.2	0.990033
*Change from BL to EXP Slopes	Control	Cond. 1	Cond. 2
Difference in slope	399.4	286.2	180.2
% change	0.613518	0.419034	0.278086
*Percent Difference in Change of Slopes as Compared to Control		-0.194484	-0.335431
2008-02-15
LLC cells, 19d/o, P65
Exp. Cond. 1: Pat #80157, 10ug/ml
Exp. Cond. 2: Pat #80157, 20ug/ml
Time (measured at later time)	Time	Na Count Control	Na count Control per time pd	Na Count Exp. Cond. 1	Na count Exp. Cond. 1 per time period	Na Count Cond. 2	Na count Exp. Cond. 2 per time period
BL 0-0.5hr	1	1129	1129	965	965	859	859
0-1 hr	3	3363	2234	2574	1609	2076	1217
1-2 hrs	4	5287	1924	4069	1495	3277	1201
2-3 hrs	5	6885	1598	5388	1319	4195	918
3-4 hrs	6	8266	1381	6378	990	4971	776
4-5 hrs	7	9541	1275	8362	1984	5858	887
*Change by time period as compared to control	Difference Exp. Cond. 1	Percent Difference Exp. Cond. 1	Difference Exp. Cond. 2	Percent Difference Exp. Cond. 2
BL 0- 0.5 hrs	-164	-0.145261	-270	-0.23915
0-1 hr	-625	-0.279767	-1017	-0.455237
1-2 hrs	-429	-0.222973	-723	-0.37578
2-3 hrs	-279	-0.174593	-680	-0.425532
3-4 hrs	-391	-0.283128	-605	-0.438088
4-5 hrs	709	0.556078	-388	-0.304314
Least sq lines	Slope Control	R-square Control	Slope Exp. Cond. 1	R-square Exp. Cond. 1	Slope Exp. Cond. 2	R-square Exp. Cond. 2
All data	1346.87	0.991035	1093.42	0.98688	823.544	0.987005
BL only	1129	#DIV/0!	965	#DIV/0!	859	#DIV/0!
EXP only	1533.5	0.994442	1388.5	0.992052	925.8	0.99009
*Change from BL to EXP Slopes	Control	Cond. 1	Cond. 2
Difference in slope	404.5	423.5	66.8
% change	0.358282	0.43886	0.0777648
*Percent Difference in Change of Slopes as Compared to Control		0.0805784	-0.280517
2008-06-06
LLC cells, 13 d/o, P93
Exp. Cond. 1: Pat #80157, Sol. 10ug/ml
Time (measured at later time)	Time	Na Count Control	Na count Control per time pd	Na Count Exp. Cond. 1	Na count Exp. Cond. 1 per time period
BL 0-0.5hr	1	669	669	590	590
0-1 hr	3	1660	991	1660	1070
1-2 hrs	4	2587	927	2304	644
2-3 hrs	5	3458	871	3114	810
3-4 hrs	6	4294	836	3802	688
4-5 hrs	7	5163	869	4610	808
5-6 hrs	8	5913	750	5424	814
*Change by time period as compared to control	Difference Exp. Cond. 1	Percent Difference Exp. Cond. 1
BL 0- 0.5 hrs	-79	-0.118087
0-1 hr	79	0.0797175
1-2 hrs	-283	-0.305286
2-3 hrs	-61	-0.0700344
3-4 hrs	-148	-0.177033
4-5 hrs	-61	-0.0701956
5-6 hrs	64	0.0853333
Least sq lines	Slope Control	R-square Control	Slope Exp. Cond. 1	R-square Exp. Cond. 1
All data	#VALUE!	0.973263	#VALUE!	0.953625
BL only	#VALUE!	#VALUE!	#VALUE!	#VALUE!
EXP only	732.871	0.973263	644.514	0.953625
*Change from BL to EXP Slopes	Control	Cond. 1
Difference in slope	#VALUE!	#VALUE!
% change	#VALUE!	#VALUE!
*Percent Difference in Change of Slopes as Compared to Control		#VALUE!
2008-08-05
LLC cells, 13 d/o, P25
Exp. Cond. 1: Pat #80157, Sol in DMEM 250ul/ml (10ug)
Exp. Cond. 2: Pat #80157, Sol. In DMEM 500ul/ml (20ug)
Time (measured at later time)	Time	Na Count Control	Na count Control per time pd	Na Count Exp. Cond. 1	Na count Exp. Cond. 1 per time period	Na Count Cond. 2	Na count Exp. Cond. 2 per time period
BL 0-0.5hr	1	1217	1217	1233	1233	2712	2712
0-1 hr	3	2085	868	1705	472	2753	41
1-2 hrs	4	2895	810	2164	459	3373	620
2-3 hrs	5	3545	650	2568	404	3845	472
3-4 hrs	6	4358	813	2952	384	4290	445
4-5 hrs	7	5005	647	3536	584	4810	520
5-6 hrs	8	5613	608	4020	484	5229	419
*Change by time period as compared to control	Difference Exp. Cond. 1	Percent Difference Exp. Cond. 1	Difference Exp. Cond. 2	Percent Difference Exp. Cond. 2
BL 0- 0.5 hrs	16	0.0131471	1495	1.22843
0-1 hr	-396	-0.456221	-827	-0.952765
1-2 hrs	-351	-0.433333	-190	-0.234568
2-3 hrs	-246	-0.378462	-178	-0.273846
3-4 hrs	-429	-0.527675	-368	-0.452645
4-5 hrs	-63	-0.0973725	-127	-0.196291
5-6 hrs	-124	-0.203947	-189	-0.310855
Least sq lines	Slope Control	R-square Control	Slope Exp. Cond. 1	R-square Exp. Cond. 1	Slope Exp. Cond. 2	R-square Exp. Cond. 2
All data	#VALUE!	0.970036	#VALUE!	0.978794	#VALUE!	0.988626
BL only	#VALUE!	#VALUE!	#VALUE!	#VALUE!	#VALUE!	#VALUE!
EXP only	609.571	0.970036	392.429	0.978794	422.786	0.988626
*Change from BL to EXP Slopes	Control	Cond. 1	Cond. 2
Difference in slope	#VALUE!	#VALUE!	#VALUE!
% change	#VALUE!	#VALUE!	#VALUE!
*Percent Difference in Change of Slopes as Compared to Control		#VALUE!	#VALUE!
2008-08-11
LLC cells, 14 d/o, P26
Exp. Cond. 1: Pat #80157, Sol 10ug/ml
Time (measured at later time)	Time	Na Count Control	Na count Control per time pd	Na Count Exp. Cond. 1	Na count Exp. Cond. 1 per time period
BL 0-0.5hr	1	717	717	520	520
0-1 hr	3	2366	1649	1545	1025
1-2 hrs	4	3759	1393	2275	730
2-3 hrs	5	4849	1090	2872	597
3-4 hrs	6	5652	803	3465	593
*Change by time period as compared to control	Difference Exp. Cond. 1	Percent Difference Exp. Cond. 1
BL 0- 0.5 hrs	-197	-0.274756
0-1 hr	-624	-0.378411
1-2 hrs	-663	-0.475951
2-3 hrs	-493	-0.452294
3-4 hrs	-210	-0.261519
Least sq lines	Slope Control	R-square Control	Slope Exp. Cond. 1	R-square Exp. Cond. 1
All data	#REF!	#N/A	#REF!	#N/A
BL only	#REF!	#REF!	#REF!	#REF!
EXP only	#VALUE!	0.989466	#VALUE!	0.965003
*Change from BL to EXP Slopes	Control	Cond. 1
Difference in slope	#VALUE!	#VALUE!
% change	#VALUE!	#VALUE!
*Percent Difference in Change of Slopes as Compared to Control		#VALUE!
2008-09-09
LLC cells, 10 d/o, P5
Exp. Cond. 1: Pat #80157, Undigested 3ug/ml
Exp. Cond. 2: Pat #80157, Digested 3ug/ml
Time (measured at later time)	Time	Na Count Control	Na count Control per time pd	Na Count Exp. Cond. 1	Na count Exp. Cond. 1 per time period	Na Count Cond. 2	Na count Exp. Cond. 2 per time period
BL 0-0.5hr	1	370	370	407	407	288	288
0-1 hr	3	1275	905	1362	955	1066	778
1-2 hrs	4	1917	642	1964	602	1633	567
2-3 hrs	5	2509	592	2624	660	2119	486
3-4 hrs	6	3188	679	3272	648	2668	549
*Change by time period as compared to control	Difference Exp. Cond. 1	Percent Difference Exp. Cond. 1	Difference Exp. Cond. 2	Percent Difference Exp. Cond. 2
BL 0- 0.5 hrs	37	0.1	-82	-0.221622
0-1 hr	50	0.0552486	-127	-0.140331
1-2 hrs	-40	-0.0623053	-75	-0.116822
2-3 hrs	68	0.114865	-106	-0.179054
3-4 hrs	-31	-0.0456554	-130	-0.191458
Least sq lines	Slope Control	R-square Control	Slope Exp. Cond. 1	R-square Exp. Cond. 1	Slope Exp. Cond. 2	R-square Exp. Cond. 2
All data	500.414	0.992208	518.402	0.993575	420.931	0.993945
BL only	370	#DIV/0!	407	#DIV/0!	288	#DIV/0!
EXP only	633.1	0.999361	639	0.999621	529.2	0.999202
*Change from BL to EXP Slopes	Control	Cond. 1	Cond. 2
Difference in slope	263.1	232	241.2
% change	0.711081	0.570025	0.8375
*Percent Difference in Change of Slopes as Compared to Control		-0.141057	0.126419
2008-09-18
LLC cells, 12 d/o, P7
Exp. Cond. 1: Pat #80157, Undigested 5ug/ml
Exp. Cond. 2: Pat #80157, Boiled 5 ug/ml
Exp. Cond. 3: Pat #80157, Digested & Boiled 5ug/ml
Time (measured at later time)	Time	Na Count Control	Na count Control per time pd	Na Count Exp. Cond. 1	Na count Exp. Cond. 1 per time period	Na Count Cond. 2	Na count Exp. Cond. 2 per time period
BL 0-0.5hr	1	761	761	797	797	2204	2204
0-1 hr	3	1992	1231	2772	1975	4855	2651
1-2 hrs	4	3313	1321	3696	924	6080	1225
2-3 hrs	5	4448	1135	4744	1048	7228	1148
3-4 hrs	6	5426	978	5810	1066	8408	1180
Time (measured at later time)	Time	Na Count Cond. 3	Na count Exp. Cond. 3 per time period
BL 0-0.5hr	1	1382	1382
0-1 hr	3	4285	2903
1-2 hrs	4	5175	890
2-3 hrs	5	6008	833
3-4 hrs	6	7086	1078
*Change by time period as compared to control	Difference Exp. Cond. 1	Percent Difference Exp. Cond. 1	Difference Exp. Cond. 2	Percent Difference Exp. Cond. 2	Difference Exp. Cond. 3	Percent Difference Exp. Cond. 3
BL 0- 0.5 hrs	36	0.0473062	1443	1.89619	621	0.816032
0-1 hr	744	0.604387	1420	1.15353	1672	1.35825
1-2 hrs	-397	-0.30053	-96	-0.0726722	-431	-0.326268
2-3 hrs	-87	-0.076652	13	0.0114537	-302	-0.266079
3-4 hrs	88	0.0899796	202	0.206544	100	0.102249
Least sq lines	Slope Control	R-square Control	Slope Exp. Cond. 1	R-square Exp. Cond. 1	Slope Exp. Cond. 2	R-square Exp. Cond. 2	Slope Exp. Cond. 3	R-square Exp. Cond. 3
All data	859.598	0.979664	948.011	0.999443	1467.55	0.998836	#REF!	0.984193
BL only	761	#DIV/0!	797	#DIV/0!	2204	#DIV/0!	#REF!	#DIV/0!
EXP only	1143.7	0.995517	1016.2	0.998916	1180.7	0.999842	#REF!	0.996869
*Change from BL to EXP Slopes	Control	Cond. 1	Cond. 2	Cond. 3
Difference in slope	382.7	219.2	-1023.3	#REF!
% change	0.502891	0.275031	-0.464292	#REF!
*Percent Difference in Change of Slopes as Compared to Control		-0.22786	-0.967183	#REF!

## Sheet: RSW 2 - 101131
2008-01-11
LLC cells, 19d/o, P57
Exp. Cond. 1: Pat #101131, >10kD 5ug/ml
Exp. Cond. 2: Pat #101131, 5ug/ml
Time (measured at later time)	Time	Na Count Control	Na count Control per time pd	Na Count Exp. Cond. 1	Na count Exp. Cond. 1 per time period	Na Count Cond. 2	Na count Exp. Cond. 2 per time period
BL 0-0.5hr	1	216	216	200	200	239	239
0-1 hr	3	441	225	398	198	439	200
1-2 hrs	4	643	202	554	156	647	208
2-3 hrs	5	802	159	696	142	799	152
3-4 hrs	6	954	152	808	112	938	139
4-5 hrs	7	1079	125	954	146	1095	157
*Change by time period as compared to control	Difference Exp. Cond. 1	Percent Difference Exp. Cond. 1	Difference Exp. Cond. 2	Percent Difference Exp. Cond. 2
BL 0- 0.5 hrs	-16	-0.0740741	23	0.106481
0-1 hr	-27	-0.12	-25	-0.111111
1-2 hrs	-46	-0.227723	6	0.029703
2-3 hrs	-17	-0.106918	-7	-0.0440252
3-4 hrs	-40	-0.263158	-13	-0.0855263
4-5 hrs	21	0.168	32	0.256
Least sq lines	Slope Control	R-square Control	Slope Exp. Cond. 1	R-square Exp. Cond. 1	Slope Exp. Cond. 2	R-square Exp. Cond. 2
All data	157.338	0.989977	136.882	0.992745	157.588	0.985309
BL only	216	#DIV/0!	200	#DIV/0!	239	#DIV/0!
EXP only	158.7	0.995238	136.6	0.994749	160.3	0.990654
*Change from BL to EXP Slopes	Control	Cond. 1	Cond. 2
Difference in slope	-57.3	-63.4	-78.7
% change	-0.265278	-0.317	-0.329289
*Percent Difference in Change of Slopes as Compared to Control		-0.0517222	-0.0640109
2007-12-11
LLC cells, 19d/o, P51
Exp. Cond. 1: Pat #101131, 10ug/ml
Time (measured at later time)	Time	Na Count Control	Na count Control per time pd	Na Count Exp. Cond. 1	Na count Exp. Cond. 1 per time period
BL 0-0.5hr	1	372	372	531	531
0-1 hr	3	837	465	1039	508
1-2 hrs	4	1386	549	1460	421
2-3 hrs	5	1733	347	1786	326
3-4 hrs	6	2033	300	2082	296
4-5 hrs	7	2152	119	2296	214
*Change by time period as compared to control	Difference Exp. Cond. 1	Percent Difference Exp. Cond. 1
BL 0- 0.5 hrs	159	0.427419
0-1 hr	43	0.0924731
1-2 hrs	-128	-0.233151
2-3 hrs	-21	-0.0605187
3-4 hrs	-4	-0.0133333
4-5 hrs	95	0.798319
Least sq lines	Slope Control	R-square Control	Slope Exp. Cond. 1	R-square Exp. Cond. 1
All data	#VALUE!	0.997772	#VALUE!	0.988792
BL only	#VALUE!	#VALUE!	#VALUE!	#VALUE!
EXP only	274.878	0.997772	258.757	0.988792
*Change from BL to EXP Slopes	Control	Cond. 1
Difference in slope	#VALUE!	#VALUE!
% change	#VALUE!	#VALUE!
*Percent Difference in Change of Slopes as Compared to Control		#VALUE!
2007-12-14
LLC cells, 19d/o, P51
Exp. Cond. 1: Pat #101131, 5ug/ml
Exp. Cond. 2: Pat #101131, 10ug/ml
Time (measured at later time)	Time	Na Count Control	Na count Control per time pd	Na Count Exp. Cond. 1	Na count Exp. Cond. 1 per time period	Na Count Cond. 2	Na count Exp. Cond. 2 per time period
BL 0-0.5hr	1	262	262	220	220	250	250
0-1 hr	3	523	261	525	305	470	220
1-2 hrs	4	747	224	712	187	628	158
2-3 hrs	5	977	230	864	152	795	167
3-4 hrs	6	1165	188	1046	182	916	121
4-5 hrs	7	1332	167	1201	155	1006	90
*Change by time period as compared to control	Difference Exp. Cond. 1	Percent Difference Exp. Cond. 1	Difference Exp. Cond. 2	Percent Difference Exp. Cond. 2
BL 0- 0.5 hrs	-42	-0.160305	-12	-0.0458015
0-1 hr	44	0.168582	-41	-0.157088
1-2 hrs	-37	-0.165179	-66	-0.294643
2-3 hrs	-78	-0.33913	-63	-0.273913
3-4 hrs	-6	-0.0319149	-67	-0.356383
4-5 hrs	-12	-0.0718563	-77	-0.461078
Least sq lines	Slope Control	R-square Control	Slope Exp. Cond. 1	R-square Exp. Cond. 1	Slope Exp. Cond. 2	R-square Exp. Cond. 2
All data	191.309	0.985022	173.868	0.998712	152.096	0.992813
BL only	262	#DIV/0!	220	#DIV/0!	250	#DIV/0!
EXP only	203.6	0.998114	168.6	0.998523	136	0.995661
*Change from BL to EXP Slopes	Control	Cond. 1	Cond. 2
Difference in slope	-58.4	-51.4	-114
% change	-0.222901	-0.233636	-0.456
*Percent Difference in Change of Slopes as Compared to Control		-0.0107356	-0.233099

## Sheet: RSW 3 - 91324
2008-01-03
LLC cells, 21d/o, P55
Exp. Cond. 1: Pat #91324, 10ug/ml
Exp. Cond. 2: Pat #91324, >10kD 10ug/ml
Time (measured at later time)	Time	Na Count Control	Na count Control per time pd	Na Count Exp. Cond. 1	Na count Exp. Cond. 1 per time period	Na Count Cond. 2	Na count Exp. Cond. 2 per time period
BL 0-0.5hr	1	197	197	193	193	220	220
0-1 hr	3	373	176	393	200	437	217
1-2 hrs	4	518	145	555	162	638	201
2-3 hrs	5	675	157	702	147	799	161
3-4 hrs	6	817	142	845	143	936	137
4-5 hrs	7	951	134	956	111	1061	125
*Change by time period as compared to control	Difference Exp. Cond. 1	Percent Difference Exp. Cond. 1	Difference Exp. Cond. 2	Percent Difference Exp. Cond. 2
BL 0- 0.5 hrs	-4	-0.0203046	23	0.116751
0-1 hr	24	0.136364	41	0.232955
1-2 hrs	17	0.117241	56	0.386207
2-3 hrs	-10	-0.0636943	4	0.0254777
3-4 hrs	1	0.00704225	-5	-0.0352113
4-5 hrs	-23	-0.171642	-9	-0.0671642
Least sq lines	Slope Control	R-square Control	Slope Exp. Cond. 1	R-square Exp. Cond. 1	Slope Exp. Cond. 2	R-square Exp. Cond. 2
All data	134.721	0.982831	138.706	0.990244	155.301	0.988846
BL only	197	#DIV/0!	193	#DIV/0!	220	#DIV/0!
EXP only	145.5	0.999651	141.6	0.999148	154.6	0.992513
*Change from BL to EXP Slopes	Control	Cond. 1	Cond. 2
Difference in slope	-51.5	-51.4	-65.4
% change	-0.261421	-0.266321	-0.297273
*Percent Difference in Change of Slopes as Compared to Control		-0.00489992	-0.0358514
2007-12-04
LLC cells, 21 d/o, P49
Exp. Cond. 1: Pat #91324, 5ug/ml
Exp. Cond. 2: Pat #91324, >10kD 2ug/ml
Exp. Cond. 3: Pat #91324, >10kD 5ug/ml
Time (measured at later time)	Time	Na Count Control	Na count Control per time pd	Na Count Exp. Cond. 1	Na count Exp. Cond. 1 per time period	Na Count Cond. 2	Na count Exp. Cond. 2 per time period
BL 0-0.5hr	1	344	344	348	348	344	344
0-1 hr	3	733	389	653	305	789	445
1-2 hrs	4	1155	422	993	340	1203	414
2-3 hrs	5	1437	282	1253	260	1534	331
3-4 hrs	6	1753	316	1496	243	1776	242
4-5 hrs	7	2090	337	1757	261	2041	265
Time (measured at later time)	Time	Na Count Cond. 3	Na count Exp. Cond. 3 per time period
BL 0-0.5hr	1	363	363
0-1 hr	3	699	336
1-2 hrs	4	1048	349
2-3 hrs	5	1382	334
3-4 hrs	6	1594	212
4-5 hrs	7	1800	206
*Change by time period as compared to control	Difference Exp. Cond. 1	Percent Difference Exp. Cond. 1	Difference Exp. Cond. 2	Percent Difference Exp. Cond. 2	Difference Exp. Cond. 3	Percent Difference Exp. Cond. 3
BL 0- 0.5 hrs	4	0.0116279	0	0	19	0.0552326
0-1 hr	-84	-0.215938	56	0.143959	-53	-0.136247
1-2 hrs	-82	-0.194313	-8	-0.0189573	-73	-0.172986
2-3 hrs	-22	-0.0780142	49	0.173759	52	0.184397
3-4 hrs	-73	-0.231013	-74	-0.234177	-104	-0.329114
4-5 hrs	-76	-0.225519	-72	-0.21365	-131	-0.388724
Least sq lines	Slope Control	R-square Control	Slope Exp. Cond. 1	R-square Exp. Cond. 1	Slope Exp. Cond. 2	R-square Exp. Cond. 2	Slope Exp. Cond. 3	R-square Exp. Cond. 3
All data	290.412	0.983622	248.669	0.980672	295.118	0.988429	-13.5579	0.979226
BL only	344	#DIV/0!	348	#DIV/0!	344	#DIV/0!	-90.75	#DIV/0!
EXP only	331.2	0.992319	271.1	0.993484	307.7	0.986531	-20.8111	0.988579
*Change from BL to EXP Slopes	Control	Cond. 1	Cond. 2	Cond. 3
Difference in slope	-12.8	-76.9	-36.3	69.9389
% change	-0.0372093	-0.220977	-0.105523	-0.770677
*Percent Difference in Change of Slopes as Compared to Control		-0.183768	-0.068314	-0.733468
2007-12-18
LLC cells, 19d/o, P53
Exp. Cond. 1: Pat #91324, 5ug/ml
Exp. Cond. 2: Pat #91324, >10kD 5ug/ml
Time (measured at later time)	Time	Na Count Control	Na count Control per time pd	Na Count Exp. Cond. 1	Na count Exp. Cond. 1 per time period	Na Count Cond. 2	Na count Exp. Cond. 2 per time period
BL 0-0.5hr	1	207	207	209	209	218	218
0-1 hr	3	395	188	395	186	412	194
1-2 hrs	4	556	161	559	164	589	177
2-3 hrs	5	710	154	692	133	731	142
3-4 hrs	6	852	142	837	145	901	170
4-5 hrs	7	986	134	954	117	1011	110
*Change by time period as compared to control	Difference Exp. Cond. 1	Percent Difference Exp. Cond. 1	Difference Exp. Cond. 2	Percent Difference Exp. Cond. 2
BL 0- 0.5 hrs	2	0.00966184	11	0.0531401
0-1 hr	-2	-0.0106383	6	0.0319149
1-2 hrs	3	0.0186335	16	0.0993789
2-3 hrs	-21	-0.136364	-12	-0.0779221
3-4 hrs	3	0.0211268	28	0.197183
4-5 hrs	-17	-0.126866	-24	-0.179104
Least sq lines	Slope Control	R-square Control	Slope Exp. Cond. 1	R-square Exp. Cond. 1	Slope Exp. Cond. 2	R-square Exp. Cond. 2
All data	141.029	0.986405	138.162	0.988333	146.676	0.984922
BL only	207	#DIV/0!	209	#DIV/0!	218	#DIV/0!
EXP only	147.8	0.999214	139.6	0.998286	151	0.998375
*Change from BL to EXP Slopes	Control	Cond. 1	Cond. 2
Difference in slope	-59.2	-69.4	-67
% change	-0.28599	-0.332057	-0.307339
*Percent Difference in Change of Slopes as Compared to Control		-0.0460671	-0.0213491
2007-12-20
LLC cells, 19d/o, P56
Exp. Cond. 1: Pat #91324, 5ug/ml
Exp. Cond. 2: Pat #91324, >10kD 5ug/ml
Time (measured at later time)	Time	Na Count Control	Na count Control per time pd	Na Count Exp. Cond. 1	Na count Exp. Cond. 1 per time period	Na Count Cond. 2	Na count Exp. Cond. 2 per time period
BL 0-0.5hr	1	200	200	235	235	203	203
0-1 hr	3	419	219	473	238	434	231
1-2 hrs	4	601	182	668	195	615	181
2-3 hrs	5	753	152	855	187	806	191
3-4 hrs	6	965	212	997	142	955	149
4-5 hrs	7	1112	147	1167	170	1094	139
*Change by time period as compared to control	Difference Exp. Cond. 1	Percent Difference Exp. Cond. 1	Difference Exp. Cond. 2	Percent Difference Exp. Cond. 2
BL 0- 0.5 hrs	35	0.175	3	0.015
0-1 hr	19	0.086758	12	0.0547945
1-2 hrs	13	0.0714286	-1	-0.00549451
2-3 hrs	35	0.230263	39	0.256579
3-4 hrs	-70	-0.330189	-63	-0.29717
4-5 hrs	23	0.156463	-8	-0.0544218
Least sq lines	Slope Control	R-square Control	Slope Exp. Cond. 1	R-square Exp. Cond. 1	Slope Exp. Cond. 2	R-square Exp. Cond. 2
All data	155.882	0.982561	167.294	0.990157	157.228	0.988897
BL only	200	#DIV/0!	235	#DIV/0!	203	#DIV/0!
EXP only	175	0.996083	171.7	0.995043	166	0.997463
*Change from BL to EXP Slopes	Control	Cond. 1	Cond. 2
Difference in slope	-25	-63.3	-37
% change	-0.125	-0.269362	-0.182266
*Percent Difference in Change of Slopes as Compared to Control		-0.144362	-0.057266
2007-10-12
LLC cells, 21d/o, P39
Exp. Cond. 1: Pat #91324, 1ug/ml
Exp. Cond. 2: Pat #91324, 5ug/ml
Time (measured at later time)	Time	Na Count Control	Na count Control per time pd	Na Count Exp. Cond. 1	Na count Exp. Cond. 1 per time period	Na Count Cond. 2	Na count Exp. Cond. 2 per time period
BL 0-30	1	459	459	563	563	562	562
30-60	3	1073	614	1240	677	1228	666
60-90	4	1682	609	1903	663	1808	580
90-120	5	2294	612	2590	687	2274	466
*Change by time period as compared to control	Difference Exp. Cond. 1	Percent Difference Exp. Cond. 1	Difference Exp. Cond. 2	Percent Difference Exp. Cond. 2
BL 0-30	104	0.22658	103	0.224401
30-60	63	0.102606	52	0.0846906
60-90	54	0.08867	-29	-0.047619
90-120	75	0.122549	-146	-0.238562
Least sq lines	Slope Control	R-square Control	Slope Exp. Cond. 1	R-square Exp. Cond. 1	Slope Exp. Cond. 2	R-square Exp. Cond. 2
All data	428.941	0.96615	487.157	0.965409	448	0.98509
BL only	459	#DIV/0!	563	#DIV/0!	562	#DIV/0!
EXP only	610.5	0.999998	675	0.999895	523	0.996056
*Change from BL to EXP Slopes	Control	Cond. 1	Cond. 2
Difference in slope	151.5	112	-39
% change	0.330065	0.198934	-0.069395
*Percent Difference in Change of Slopes as Compared to Control		-0.131131	-0.39946
2007-11-08
LLC cells, 19d/o, P43
Exp. Cond. 1: Pat #91324, 5ug/ml
Time (measured at later time)	Time	Na Count Control	Na count Control per time pd	Na Count Exp. Cond. 1	Na count Exp. Cond. 1 per time period
BL 0-0.5hr	1	226	226	243	243
0-1 hr	3	568	342	506	263
1-2 hrs	4	914	346	782	276
2-3 hrs	5	1153	239	1023	241
3-4 hrs	6	1410	257	1253	230
4-5 hrs	7	1673	263	1516	263
*Change by time period as compared to control	Difference Exp. Cond. 1	Percent Difference Exp. Cond. 1
BL 0- 0.5 hrs	17	0.0752212
0-1 hr	-79	-0.230994
1-2 hrs	-70	-0.202312
2-3 hrs	2	0.0083682
3-4 hrs	-27	-0.105058
4-5 hrs	0	0
Least sq lines	Slope Control	R-square Control	Slope Exp. Cond. 1	R-square Exp. Cond. 1
All data	#VALUE!	0.989437	#VALUE!	0.979205
BL only	#VALUE!	#VALUE!	#VALUE!	#VALUE!
EXP only	221.73	0.989437	202.77	0.979205
*Change from BL to EXP Slopes	Control	Cond. 1
Difference in slope	#VALUE!	#VALUE!
% change	#VALUE!	#VALUE!
*Percent Difference in Change of Slopes as Compared to Control		#VALUE!
2007-11-13
LLC cells, 19d/o, P44
Exp. Cond. 1: Pat #91324, 10ug/ml
Time (measured at later time)	Time	Na Count Control	Na count Control per time pd	Na Count Exp. Cond. 1	Na count Exp. Cond. 1 per time period
BL 0-0.5hr	1	208	208	197	197
0-1 hr	3	448	240	424	227
1-2 hrs	4	703	255	657	233
2-3 hrs	5	892	189	837	180
3-4 hrs	6	1075	183	1021	184
4-5 hrs	7	1242	167	1181	160
*Change by time period as compared to control	Difference Exp. Cond. 1	Percent Difference Exp. Cond. 1
BL 0- 0.5 hrs	-11	-0.0528846
0-1 hr	-13	-0.0541667
1-2 hrs	-22	-0.0862745
2-3 hrs	-9	-0.047619
3-4 hrs	1	0.00546448
4-5 hrs	-7	-0.0419162
Least sq lines	Slope Control	R-square Control	Slope Exp. Cond. 1	R-square Exp. Cond. 1
All data	#VALUE!	0.989279	#VALUE!	0.984746
BL only	#VALUE!	#VALUE!	#VALUE!	#VALUE!
EXP only	161.081	0.989279	153.919	0.984746
*Change from BL to EXP Slopes	Control	Cond. 1
Difference in slope	#VALUE!	#VALUE!
% change	#VALUE!	#VALUE!
*Percent Difference in Change of Slopes as Compared to Control		#VALUE!
2007-11-29
LLC cells, 20 d/o, P46
Exp. Cond. 1: Pat #91324, 5ug/ml
Time (measured at later time)	Time	Na Count Control	Na count Control per time pd	Na Count Exp. Cond. 1	Na count Exp. Cond. 1 per time period
BL 0-0.5hr	1	367	367	340	340
0-1 hr	3	1035	668	744	404
1-2 hrs	4	1489	454	1036	292
2-3 hrs	5	1982	493	1365	329
3-4 hrs	6	2245	263	1668	303
4-5 hrs	7	2514	269	2041	373
*Change by time period as compared to control	Difference Exp. Cond. 1	Percent Difference Exp. Cond. 1
BL 0- 0.5 hrs	-27	-0.0735695
0-1 hr	-264	-0.39521
1-2 hrs	-162	-0.356828
2-3 hrs	-164	-0.332657
3-4 hrs	40	0.152091
4-5 hrs	104	0.386617
Least sq lines	Slope Control	R-square Control	Slope Exp. Cond. 1	R-square Exp. Cond. 1
All data	#REF!	#N/A	#REF!	#N/A
BL only	#REF!	#REF!	#REF!	#REF!
EXP only	#VALUE!	0.999736	#VALUE!	0.972573
*Change from BL to EXP Slopes	Control	Cond. 1
Difference in slope	#VALUE!	#VALUE!
% change	#VALUE!	#VALUE!
*Percent Difference in Change of Slopes as Compared to Control		#VALUE!

## Sheet: RSW 4 - 101208
2009-01-05
LLC cells, 14 d/o, P44
Exp. Cond. 1: Pat #101208, 10ug/ml
Exp. Cond. 2: Pat #101208, 20ug/ml
Time (measured at later time)	Time	Na Count Control	Na count Control per time pd	Na Count Exp. Cond. 1	Na count Exp. Cond. 1 per time period	Na Count Cond. 2	Na count Exp. Cond. 2 per time period
BL 0-1hr	1	481	481	458	458	517	517
BL 1-2 hrs	2	1221	740	1174	716	1262	745
BL 2-3 hrs	3	2261	1040	1923	749	2044	782
0-1 hr	4	2635	374	2595	672	2565	521
1-2 hrs	5	3311	676	3255	660	3201	636
2-3 hrs	6	3900	589	3906	651	3682	481
3-4 hrs	7	4524	624	4406	500	4169	487
*Change by time period as compared to control	Difference Exp. Cond. 1	Percent Difference Exp. Cond. 1	Difference Exp. Cond. 2	Percent Difference Exp. Cond. 2
BL 1-2 hrs	-24	-0.0324324	5	0.00675676
BL 2-3 hrs	-291	-0.279808	-258	-0.248077
0-1 hr	298	0.796791	147	0.393048
1-2 hrs	-16	-0.0236686	-40	-0.0591716
2-3 hrs	62	0.105263	-108	-0.183362
3-4 hrs	-124	-0.198718	-137	-0.219551
Least sq lines	Slope Control	R-square Control	Slope Exp. Cond. 1	R-square Exp. Cond. 1	Slope Exp. Cond. 2	R-square Exp. Cond. 2
All data	656.207	0.989473	639.343	0.997264	619.379	0.991669
BL only	693.286	0.99062	612.5	0.999831	655.214	0.999804
EXP only	625.6	0.999275	608.4	0.996013	529.3	0.995136
*Change from BL to EXP Slopes	Control	Cond. 1	Cond. 2
Difference in slope	-67.6857	-4.1	-125.914
% change	-0.0976303	-0.00669388	-0.192173
*Percent Difference in Change of Slopes as Compared to Control		0.0909365	-0.0945423
2009-01-14
LLC cells, 14 d/o, P47
Exp. Cond. 1: Pat #101208, 5ug/ml				*fungizone-treated, serum-starved 48 hrs.
Exp. Cond. 2: Pat #101208, 10ug/ml
Time (measured at later time)	Time	Na Count Control	Na count Control per time pd	Na Count Exp. Cond. 1	Na count Exp. Cond. 1 per time period	Na Count Cond. 2	Na count Exp. Cond. 2 per time period
BL 0-1hr	1	354	354	320	320	290	290
BL 1-2 hrs	2	622	268	856	536	800	510
BL 2-3 hrs	3	1357	735	1212	356	1277	477
0-1 hr	4	1792	435	1789	577	1661	384
1-2 hrs	5	2100	308	2209	420	2032	371
2-3 hrs	6	2605	505	2570	361	2364	332
3-4 hrs	7	2943	338	2861	291	2740	376
*Change by time period as compared to control	Difference Exp. Cond. 1	Percent Difference Exp. Cond. 1	Difference Exp. Cond. 2	Percent Difference Exp. Cond. 2
BL 1-2 hrs	268	1	242	0.902985
BL 2-3 hrs	-379	-0.515646	-258	-0.35102
0-1 hr	142	0.326437	-51	-0.117241
1-2 hrs	112	0.363636	63	0.204545
2-3 hrs	-144	-0.285149	-173	-0.342574
3-4 hrs	-47	-0.139053	38	0.112426
Least sq lines	Slope Control	R-square Control	Slope Exp. Cond. 1	R-square Exp. Cond. 1	Slope Exp. Cond. 2	R-square Exp. Cond. 2
All data	425.486	0.988841	423.686	0.992032	399.207	0.993946
BL only	404.929	0.932608	404.857	0.986608	408.643	0.999628
EXP only	395.8	0.991331	357.7	0.99353	356.9	0.99945
*Change from BL to EXP Slopes	Control	Cond. 1	Cond. 2
Difference in slope	-9.12857	-47.1571	-51.7429
% change	-0.0225437	-0.116478	-0.126621
*Percent Difference in Change of Slopes as Compared to Control		-0.0939348	-0.104078
2009-01-16
LLC cells, 12 d/o, P48
Exp. Cond. 1: Pat #101208, 10ug/ml				*fungizone-treated, serum-starved 24 hrs.
Exp. Cond. 2: Pat #101208, 20ug/ml
Time (measured at later time)	Time	Na Count Control	Na count Control per time pd	Na Count Exp. Cond. 1	Na count Exp. Cond. 1 per time period	Na Count Cond. 2	Na count Exp. Cond. 2 per time period
BL 0-1hr	1	265	265	231	231	318	318
BL 1-2 hrs	2	569	304	504	273	651	333
BL 2-3 hrs	3	845	276	801	297	965	314
0-1 hr	4	1120	275	1050	249	1147	182
1-2 hrs	5	1394	274	1242	192	1466	319
2-3 hrs	6	1673	279	1605	363	1656	190
3-4 hrs	7	1947	274	1842	237	1924	268
*Change by time period as compared to control	Difference Exp. Cond. 1	Percent Difference Exp. Cond. 1	Difference Exp. Cond. 2	Percent Difference Exp. Cond. 2
BL 1-2 hrs	-31	-0.101974	29	0.0953947
BL 2-3 hrs	21	0.076087	38	0.137681
0-1 hr	-26	-0.0945455	-93	-0.338182
1-2 hrs	-82	-0.29927	45	0.164234
2-3 hrs	84	0.301075	-89	-0.318996
3-4 hrs	-37	-0.135036	-6	-0.0218978
Least sq lines	Slope Control	R-square Control	Slope Exp. Cond. 1	R-square Exp. Cond. 1	Slope Exp. Cond. 2	R-square Exp. Cond. 2
All data	278.964	0.999801	261.257	0.996936	284.55	0.994188
BL only	281.286	0.999224	260.143	0.999409	322.5	0.999713
EXP only	276	0.999987	273.9	0.987062	252.1	0.991288
*Change from BL to EXP Slopes	Control	Cond. 1	Cond. 2
Difference in slope	-5.28571	13.7571	-70.4
% change	-0.0187913	0.052883	-0.218295
*Percent Difference in Change of Slopes as Compared to Control		0.0716743	-0.199503
2008-12-22
LLC cells, 11 d/o, P43
Exp. Cond. 1: Pat #101208, 5ug/ml
Exp. Cond. 2: Pat #101208, 10ug/ml
Time (measured at later time)	Time	Na Count Control	Na count Control per time pd	Na Count Exp. Cond. 1	Na count Exp. Cond. 1 per time period	Na Count Cond. 2	Na count Exp. Cond. 2 per time period
BL 0-1hr	1	326	326	367	367	399	399
BL 1-2 hrs	2	755	429	870	503	1170	771
BL 2-3 hrs	3	1298	543	1435	565	1864	694
0-1 hr	4	1775	477	1891	456	2524	660
1-2 hrs	5	2213	438	2416	525	3087	563
2-3 hrs	6	2640	427	2914	498	3553	466
3-4 hrs	7	3113	473	3376	462	4347	794
*Change by time pd as compared to itself	Control change/time pd	Percent change Control	Exp. Cond. 1 change/time pd	Percent change Exp. Cond. 1	Exp. Cond. 2 change/time pd	Percent change Exp. Cond. 2
BL 1-2 hrs	103	0.315951	136	0.370572	372	0.932331
BL 2-3 hrs	114	0.265734	62	0.12326	-77	-0.0998703
0-1 hr	-66	-0.121547	-109	-0.19292	-34	-0.0489914
1-2 hrs	-39	-0.081761	69	0.151316	-97	-0.14697
2-3 hrs	-11	-0.0251142	-27	-0.0514286	-97	-0.172291
3-4 hrs	46	0.107728	-36	-0.0722892	328	0.703863
*Change by time period as compared to control	Difference Exp. Cond. 1	Percent Difference Exp. Cond. 1	Difference Exp. Cond. 2	Percent Difference Exp. Cond. 2
BL 1-2 hrs	74	0.172494	342	0.797203
BL 2-3 hrs	22	0.0405157	151	0.278085
0-1 hr	-21	-0.0440252	183	0.383648
1-2 hrs	87	0.19863	125	0.285388
2-3 hrs	71	0.166276	39	0.0913349
3-4 hrs	-11	-0.0232558	321	0.678647
Least sq lines	Slope Control	R-square Control	Slope Exp. Cond. 1	R-square Exp. Cond. 1	Slope Exp. Cond. 2	R-square Exp. Cond. 2
All data	439.471	0.999006	479.8	0.999457	611.493	0.995522
BL only	409.286	0.995436	458	0.998878	595.071	0.99908
EXP only	444.1	0.999525	495.3	0.999188	593.5	0.987457
*Change from BL to EXP	Control	Cond. 1	Cond. 2
Difference in slope	34.8143	37.3	-1.57143
% change	0.0850611	0.081441	-0.00264074
Difference in change from control		-0.00362003	-0.0877018
2008-12-23
LLC cells, 11 d/o, P41
Exp. Cond. 1: Pat #101208, 5ug/ml
Exp. Cond. 2: Pat #101208, 10ug/ml
Time (measured at later time)	Time	Na Count Control	Na count Control per time pd	Na Count Exp. Cond. 1	Na count Exp. Cond. 1 per time period	Na Count Cond. 2	Na count Exp. Cond. 2 per time period
BL 0-1hr	1	379	379	358	358	419	419
BL 1-2 hrs	2	781	402	790	432	933	514
BL 2-3 hrs	3	1224	443	1219	429	1356	423
0-1 hr	4	1671	447	1693	474	1909	553
1-2 hrs	5	2229	558	2115	422	2401	492
2-3 hrs	6	2627	398	2561	446	2907	506
3-4 hrs	7	3144	517	3007	446	3443	536
*Change by time pd as compared to itself	Control change/time pd	Percent change Control	Exp. Cond. 1 change/time pd	Percent change Exp. Cond. 1	Exp. Cond. 2 change/time pd	Percent change Exp. Cond. 2
BL 1-2 hrs	23	0.060686	74	0.206704	95	0.22673
BL 2-3 hrs	41	0.10199	-3	-0.00694444	-91	-0.177043
0-1 hr	4	0.00902935	45	0.104895	130	0.307329
1-2 hrs	111	0.248322	-52	-0.109705	-61	-0.110307
2-3 hrs	-160	-0.286738	24	0.056872	14	0.0284553
3-4 hrs	119	0.298995	0	0	30	0.0592885
*Change by time period as compared to control	Difference Exp. Cond. 1	Percent Difference Exp. Cond. 1	Difference Exp. Cond. 2	Percent Difference Exp. Cond. 2
BL 1-2 hrs	30	0.0746269	112	0.278607
BL 2-3 hrs	-14	-0.0316027	-20	-0.0451467
0-1 hr	27	0.0604027	106	0.237136
1-2 hrs	-136	-0.243728	-66	-0.11828
2-3 hrs	48	0.120603	108	0.271357
3-4 hrs	-71	-0.137331	19	0.0367505
Least sq lines	Slope Control	R-square Control	Slope Exp. Cond. 1	R-square Exp. Cond. 1	Slope Exp. Cond. 2	R-square Exp. Cond. 2
All data	437.229	0.998409	423.979	0.999891	482.407	0.999356
BL only	400.929	0.999216	399.643	0.999996	453.786	0.996866
EXP only	481.7	0.996297	438.8	0.999821	510.8	0.999619
*Change from BL to EXP	Control	Cond. 1	Cond. 2
Difference in slope	80.7714	39.1571	57.0143
% change	0.201461	0.0979803	0.125641
Difference in change from control		-0.103481	-0.0758195
2008-12-29
LLC cells, 11 d/o, P43
Exp. Cond. 1: Pat #101208, 5ug/ml
Exp. Cond. 2: Pat #101208, 10ug/ml
Time (measured at later time)	Time	Na Count Control	Na count Control per time pd	Na Count Exp. Cond. 1	Na count Exp. Cond. 1 per time period	Na Count Cond. 2	Na count Exp. Cond. 2 per time period
BL 0-1hr	1	358	358	327	327	359	359
BL 1-2 hrs	2	775	417	772	445	826	467
BL 2-3 hrs	3	1195	420	1211	439	1335	509
0-1 hr	4	1858	663	1734	523	1796	461
1-2 hrs	5	2386	528	2165	431	2252	456
2-3 hrs	6	2878	492	2674	509	2767	515
3-4 hrs	7	3481	603	3169	495	3155	388
*Change by time pd as compared to itself	Control change/time pd	Percent change Control	Exp. Cond. 1 change/time pd	Percent change Exp. Cond. 1	Exp. Cond. 2 change/time pd	Percent change Exp. Cond. 2
BL 1-2 hrs	59	0.164804	118	0.360856	108	0.300836
BL 2-3 hrs	3	0.00719424	-6	-0.0134831	42	0.0899358
0-1 hr	243	0.578571	84	0.191344	-48	-0.0943026
1-2 hrs	-135	-0.20362	-92	-0.175908	-5	-0.010846
2-3 hrs	-36	-0.0681818	78	0.180974	59	0.129386
3-4 hrs	111	0.22561	-14	-0.0275049	-127	-0.246602
*Change by time period as compared to control	Difference Exp. Cond. 1	Percent Difference Exp. Cond. 1	Difference Exp. Cond. 2	Percent Difference Exp. Cond. 2
BL 1-2 hrs	28	0.0671463	50	0.119904
BL 2-3 hrs	19	0.0452381	89	0.211905
0-1 hr	-140	-0.211161	-202	-0.304676
1-2 hrs	-97	-0.183712	-72	-0.136364
2-3 hrs	17	0.0345528	23	0.046748
3-4 hrs	-108	-0.179104	-215	-0.356551
Least sq lines	Slope Control	R-square Control	Slope Exp. Cond. 1	R-square Exp. Cond. 1	Slope Exp. Cond. 2	R-square Exp. Cond. 2
All data	474.929	0.996416	439.229	0.999391	451.05	0.999279
BL only	392.357	0.999996	393.143	0.999985	429.714	0.999383
EXP only	536.1	0.998273	481.4	0.998753	459.2	0.99727
*Change from BL to EXP	Control	Cond. 1	Cond. 2
Difference in slope	143.743	88.2571	29.4857
% change	0.366357	0.224491	0.068617
Difference in change from control		-0.141866	-0.29774

## Sheet: RSW 5 - 31964
2010-01-06
LLC cells P32 [14 d/o]	.5 hour		1 hour		2 hour		3 hour		4 hour		5 hour
Control	186	172.667	353	363	654	646.333	1082	1022.67	1372	1311	1853	1745.33
	170	12.2202		14.1421	575	67.8258	879	125.045	1136	153.854	1499	213.893
	162		373		710		1107		1425		1884
BL Ouabain 500uM	187	178	339	344.667	555	551.333	819	802.333	1082	1072.67	1629	1575
	204	31.4802	375	27.9344	565	15.8219	869	76.3763	1056	14.4684	1643	105.887
	143		320		534		719		1080		1453
Pat #31964 10kD 10ug/ml	126	175.333	245	326.667	489	624	765	952.333	936	1238.33	1188	1518.67
	182	46.3609	365	70.7696	723	121.083	1122	179.154	1506	286.577	1793	306.409
	218		370		660		970		1273		1575
Pat #31964 10kD 30ug/ml	184	198	419	381.667	767	750.333	1273	1169.33	1595	1501.33	1806	1837.67
	194	16.3707	332	44.7921	710	35.1046	1061	106.077	1408	93.5004	1709	147.079
	216		394		774		1174		1501		1998
	Control	Ouabain 500uM	Pat #31964 10ug/ml	Pat #31964 30ug/ml
0.5	172.667	178	175.333	198
1	363	344.667	326.667	381.667
2	646.333	551.333	624	750.333
3	1022.67	802.333	952.333	1169.33
4	1311	1072.67	1238.33	1501.33
5	1745.33	1575	1518.67	1837.67
BL Slope	359.467	346.933	331.467	384.533
Exp Slope	358.533	260.667	297	359.4
Diff in Slope	-0.933333	-86.2667	-34.4667	-25.1333
% Diff	-0.00259644	-0.248655	-0.103982	-0.0653606
% Change		-0.246058	-0.101386	-0.0627642
2010-01-06
LLC cells P32 [14 d/o]	.5 hour		1 hour		2 hour		3 hour		4 hour		5 hour
Control	186	172.667	353	363	654	646.333	1082	1022.67	1372	1311	1853	1745.33
	170	12.2202		14.1421	575	67.8258	879	125.045	1136	153.854	1499	213.893
	162		373		710		1107		1425		1884
BL Ouabain 500uM	187	178	339	344.667	555	551.333	819	802.333	1082	1072.67	1629	1575
	204	31.4802	375	27.9344	565	15.8219	869	76.3763	1056	14.4684	1643	105.887
	143		320		534		719		1080		1453
Pat #31964 10kD 10ug/ml	126	175.333	245	326.667	489	624	765	952.333	936	1238.33	1188	1518.67
	182	46.3609	365	70.7696	723	121.083	1122	179.154	1506	286.577	1793	306.409
	218		370		660		970		1273		1575
Pat #31964 10kD 30ug/ml	184	198	419	381.667	767	750.333	1273	1169.33	1595	1501.33	1806	1837.67
	194	16.3707	332	44.7921	710	35.1046	1061	106.077	1408	93.5004	1709	147.079
	216		394		774		1174		1501		1998
	Control	Ouabain 500uM	Pat #31964 10ug/ml	Pat #31964 30ug/ml
0.5	172.667	178	175.333	198
1	363	344.667	326.667	381.667
2	646.333	551.333	624	750.333
3	1022.67	802.333	952.333	1169.33
4	1311	1072.67	1238.33	1501.33
5	1745.33	1575	1518.67	1837.67
BL Slope	359.467	346.933	331.467	384.533
Exp Slope	358.533	260.667	297	359.4
Diff in Slope	-0.933333	-86.2667	-34.4667	-25.1333
% Diff	-0.00259644	-0.248655	-0.103982	-0.0653606
% Change		-0.246058	-0.101386	-0.0627642
2010-01-11
LLC cells P32 [18 d/o]	.5 hour		1 hour		2 hour		3 hour		4 hour		5 hour
Control	127	149.333	297	340	672	724.333	1038	1142.33	1524	1641.67	2043	2139.67
	166	20.108	350	38.9744	736	47.585	1183	91.0842	1736	107.909	2277	122.186
	155		373		765		1206		1665		2099
BL Ouabain 500uM	107	120		308.5	611	625	899	941.333	1498	1465.67	2455	2383.33
	142	19.1572	341	45.9619	674	43.715	1009	59.2143	1568	121.763	2512	175.819
	111		276		590		916		1331		2183
Pat #31964 10kD 10ug/ml	192	173.333	347	312.333	727	690	1255	1150	1439	1509	2245	2043
	188	28.9367	322	40.3774	715	54.0278	1164	112.654	1738	203.251	2053	207.181
	140		268		628		1031		1350		1831
Pat #31964 10kD 20ug/ml	182	178	342	303	762	695.667	1161	1086.67	1627	1551.67	2032	1947
	139	37.1618	257	42.9302	597	87.1225	972	100.749	1408	124.468	1818	113.583
	213		310		728		1127		1620		1991
	Control	Ouabain 500uM	Pat #31964 10ug/ml	Pat #31964 20ug/ml
0.5	149.333	120	173.333	178
1	340	308.5	312.333	303
2	724.333	625	690	695.667
3	1142.33	941.333	1150	1086.67
4	1641.67	1465.67	1509	1551.67
5	2139.67	2383.33	2043	1947
BL Slope	331.733	294.8	319.2	313.6
Exp Slope	474.533	316.333	441.8	421.9
Diff in Slope	142.8	21.5333	122.6	108.3
% Diff	0.430466	0.0730439	0.384085	0.345344
% Change		-0.357422	-0.046381	-0.0851219
2010-01-21
LLC cells P39 [13 d/o]	1 hour		2 hour		3 hour		4 hour		5 hour		6 hour
Control	146	125.5	322	271	688	574.75	1075	887.75	1488	1227.25	1806	1487
	125	14.3875	239	44.643	447	108.475	708	179.971	1043	203.688	1183	279.148
	115				637		1006		1288		1620
	116		252		527		762		1090		1339
Pat #31964 10kD 10ug/ml	101	114.25	260	270.25	495	529.5	733	822.5	1071	1114.25	1225	1352.75
	121	11.8708	309	38.5692	625	98.4869	970	143.133	1272	162.186	1567	185.99
	108		221		407		671		906		1172
	127		291		591		916		1208		1447
	Control	Pat #31964 10kD 10ug/ml
1	125.5	114.25
2	271	270.25
3	574.75	529.5
4	887.75	822.5
5	1227.25	1114.25
6	1487	1352.75
BL Slope	133.5	130.95
Exp Slope	307.625	276.15
Diff in Slope	174.125	145.2
% Diff	1.30431	1.10882
% Change		-0.195487
2010-02-01
LLC cells P41 [14 d/o]	.5 hour BL		1 hour BL		1 hour		2 hour		3 hour		4 hour
Control	162	193.333	443	410.333	770	827.333	1248	1376	1827	1946.33	2384	2389
	192	32.0208	371	36.46	796	77.8802	1352	141.534	1890	155.359	2307	84.6109
	226		417		916		1528		2122		2476
Ouabain 10uM BL	88	139	258	394	558	618.5	924	996	1434	1490	1811	1811
	190	72.1249	530	192.333	679	85.5599	1068	101.823	1546	79.196		#DIV/0!
Pat #31964 10kD 10ug/ml	111	127	316	362.667	742	789.667	1180	1307.67	1718	1828	2237	2344.33
	115	24.3311	423	54.7936	863	64.4541	1546	206.578	1990	143.262	2565	191.126
	155		349		764		1197		1776		2231
	Control	Ouabain 10uM BL	Pat #31964 10kD 10ug/ml
0.5	193.333	139	127
1	410.333	394	362.667
1	827.333	618.5	789.667
2	1376	996	1307.67
3	1946.33	1490	1828
4	2389	1811	2344.33
BL Slope	405.6	370.8	340.933
Exp Slope	525.533	#REF!	518.433
Diff in Slope	119.933	#REF!	177.5
% Diff	0.295694	#REF!	0.52063
% Change from Baseline:		#REF!	0.224936
Diff in Exp Slopes:		#REF!	-7.1
% Change (No Baseline):		#REF!	-0.0135101
2010-02-04
LLC cells P42 [15 d/o]	.5 hour BL		1 hour BL		1 hour		2 hour		3 hour		4 hour
Control	163	159.5	342	338.5	786	645.25	1172	1040	1448	1357.75	1788	1768.5
	188	29.0803	250	94.7717	496	121.429	1295	235.356	1502	143.714	2037	197.674
	119		293		682		913		1293		1665
	168		469		617		780		1188		1584
Ouabain 10uM BL	110	134.75	306	336.25	478	547.5	797	824.75	919	978.75	1344	1432.75
	116	25.2372	277	72.7387	599	54.2986	869	116.443	1132	235.674	1532	161.231
	156		442		532		954		1192		1601
	157		320		581		679		672		1254
Pat #31964 10kD 10ug/ml	184	157.5	338	330.25	651	641	1102	1060.25	1289	1330.75	1686	1743
	163	20.4695	331	13.5	646	20.4124	1082	54.5795	1410	61.0376	1720	76.6725
	139		311		656		1077		1277		1856
	144		341		611		980		1347		1710
	Control	Ouabain 10uM BL	Pat #31964 10kD 10ug/ml
0.5	159.5	134.75	157.5
1	338.5	336.25	330.25
1	645.25	547.5	641
2	1040	824.75	1060.25
3	1357.75	978.75	1330.75
4	1768.5	1432.75	1743
BL Slope	334.6	322.9	327.2
Exp Slope	368.75	#REF!	357.65
Diff in Slope	34.15	#REF!	30.45
% Diff	0.102062	#REF!	0.0930623
% Change from Baseline:		#REF!	-0.00899982
Diff in Exp Slopes:		#REF!	-11.1
% Change (No Baseline):		#REF!	-0.0301017
