# Supplementary material for: Demonstration of natriuretic activity in urine of neurosurgical patients with renal salt wasting
Source: F1000Res. 2013 Jun 13;2:126. Originally published 2013 May 10. [Version 2] doi: 10.12688/f1000research.2-126.v2 (PMC3752684; doi:10.12688/f1000research.2-126.v2)
Supplement: Passive leakage across monolayers using calcein as a fluorescent marker — This dataset tabulates data on passive leakage across the monolayers using a fluorescent marker, calcein, a derivative of fluorescein. The purpose was to gauge the degree of confluence and whether tight junctions had formed between the epithelial cells. The sheet 'Leak rates' tabulates a summary of the data of the 17 calcein experiments in the raw data sheet. The sheet 'Raw data' contains the data and calculations of the 17 experiments. [file f1000research-2-1689-s0001.tgz]

Archive with 1 entries (1 files):
- Calcein_leak_down_DATA_F1000Res_Dec_2012_edited_go.xlsx
