# Supplementary material for: Demonstration of natriuretic activity in urine of neurosurgical patients with renal salt wasting
Source: F1000Res. 2013 Jun 13;2:126. Originally published 2013 May 10. [Version 2] doi: 10.12688/f1000research.2-126.v2 (PMC3752684; doi:10.12688/f1000research.2-126.v2)
Supplement: Passive leakage across monolayers using calcein as a fluorescent marker — This dataset tabulates data on passive leakage across the monolayers using a fluorescent marker, calcein, a derivative of fluorescein. The purpose was to gauge the degree of confluence and whether tight junctions had formed between the epithelial cells. The sheet 'Leak rates' tabulates a summary of the data of the 17 calcein experiments in the raw data sheet. The sheet 'Raw data' contains the data and calculations of the 17 experiments. [file f1000research-2-1689-s0001.tgz › Calcein_leak_down_DATA_F1000Res_Dec_2012_edited_go.xlsx]

## Sheet: Leak rates
LLC-PK1 cells
Experiment	Age of culture	Leak rate/hr	Comment
	(Days)	(%)
60711	8	1.5
62711-1	7	0.014
62711-2	10	2.25
60412	7	1.2
61112-1	7	0.4
61112-2	7	1.7
61512-1	8	1.1
61512-2	17	0.9
61812-1	7	1.4
61812-2	7	0.7
62112	6	0.7
70702	12	0.07
70902-1	14	0	Undetectable leakage vs. blank.
70902-2	10	0	"
71502	10	0.06
72002	11	0.02
72304	14	0.3
Mean	SD	SEM
0.724353	0.704535	0.176
Cultures grown to confluence on flexible supports ("Trans-Well" culture well inserts) that expose mucosal and serosal sides.
Concentration calcein high side = 16. micromolar
Concentration calcein low side determined at 1 hr by fluorescence 495/515 nm vs. standards: 0, .008, .016, .08, .16, and 0.4 uM.
Each measurement = mean of 3 - 6 individual culture wells

## Sheet: Raw data
LLC-PK1 epithelial cells, cultured as monolayers on culture well "inserts" that expose both sides to bathing solution.
	F495/515 is calcein fluorescence (arbitrary fluorescence units) at 515 nm with 495 nm excitation.
			Calcein						Calcein		Calcein
Date	Exp #	Lab bk page	Standards,	F495/515		Culture	Culture Age,	Culture Well	"Hot Side" conc.	F495/515	cold side conc,	Leakage	Leak time	Leak time	Leakage/hr
			conc, micro M	Stds.		Plate #	days	#	micro M	"Cold Side"	micro M	%	min.	hr.	%
2006-11-07	60711	12	0.4			1	8		16			0.01	42 min	0.7 hr	1.5%/hr
			0.16
			0.08
			0.016
			0.008
			0
2006-11-27	62711-1	24-25	0.4	3650		1	7	1	16	842.3	0.14	0.875	38	0.633333	1.38158
			0.16	886.3				2	16	762	0.127	0.79375	38	0.633333	1.25329
			0.08	567.7				3	16	731.1	0.122	0.7625	38	0.633333	1.20395
			0.016	150.1				4	16	927.5	0.153	0.95625	38	0.633333	1.50987
			0.008	29.5				5	16	900.5	0.149	0.93125	38	0.633333	1.47039
			0	1.9				6	16	978.3	0.16	1	38	0.633333	1.57895
															1.39967	Mean
	62711-2		"	"		2	10	1	16	1458	0.226	1.4125	38	0.633333	2.23026
								2	16	1486	0.23	1.4375	38	0.633333	2.26974
								3	16	1744	0.261	1.63125	38	0.633333	2.57566
								4	16	1369	0.215	1.34375	38	0.633333	2.12171
								5	16	1684	0.254	1.5875	38	0.633333	2.50658
								6	16	1731	0.259	1.61875	38	0.633333	2.55592
															2.37664	Mean
2006-12-04	60412	28-29	0.4	3650		1	7	1	16	1136	0.11	0.6875	30	0.5	1.375
			0.16	1654				2	16	910.2	0.087	0.54375	30	0.5	1.0875
			0.08	770.3				3	16	869.1	0.083	0.51875	30	0.5	1.0375
			0.016	158.3				4	16	837.5	0.08	0.5	30	0.5	1
			0.008	74.3				5	16	1328	0.129	0.80625	30	0.5	1.6125
			0	5.7				6	16	999.5	0.096	0.6	30	0.5	1.2
															1.21875	Mean
2006-12-11	61112-1	32-33	0.4	1065		1	7	1	16	44.58	0.015	0.09375	33.56	0.559333	0.16761
			0.16	558.5				2	16	27.92	0.012	0.075	33.56	0.559333	0.134088
			0.08	220.1				3	16	25.62	0.011	0.06875	33.56	0.559333	0.122914
			0.016	50.93				4	16	168.6	0.046	0.2875	33.56	0.559333	0.514005
			0.008	17.45				5	16	20.99	0.01	0.0625	33.56	0.559333	0.11174
			0	1.4				6	16	161.3	0.045	0.28125	33.56	0.559333	0.502831
								7	16	230.6	0.064	0.4	33.56	0.559333	0.715137
								8	16	146.2	0.041	0.25625	33.56	0.559333	0.458135
								9	16	12.5	0.008	0.05	33.56	0.559333	0.0893921
								10	16	136.3	0.038	0.2375	33.56	0.559333	0.424613
								11	16	105	0.03	0.1875	33.56	0.559333	0.335221
															0.325062	Mean
	61112-2		"	"		2	7	1	16	808.9	0.274	1.7125	37.74	0.629	2.72258
								2	16	699.8	0.227	1.41875	37.74	0.629	2.25556
								3	16	484	0.144	0.9	37.74	0.629	1.43084
								4	16	431.9	0.126	0.7875	37.74	0.629	1.25199
								5	16	493.4	0.148	0.925	37.74	0.629	1.47059
								6	16	479.4	0.143	0.89375	37.74	0.629	1.42091
															1.75874	Mean
2006-12-15	61512-1	37-38	0.4	1067		1	8	1	16	441.7	0.12	0.75	34	0.566667	1.32353
			0.16	577.4				2	16	345.9	0.089	0.55625	34	0.566667	0.981618
			0.08	270.8				3	16	318.5	0.081	0.50625	34	0.566667	0.893382
			0.016	54.4				4	16	299.4	0.075	0.46875	34	0.566667	0.827206
			0.008	24.1				5	16	381.3	0.1	0.625	34	0.566667	1.10294
			0	1.2											1.02574	Mean
	61512-2		"	"		2	17	1	16	460	0.126	0.7875	35.42	0.590333	1.33399
								2	16	389.9	0.103	0.64375	35.42	0.590333	1.09049
								3	16	390.2	0.103	0.64375	35.42	0.590333	1.09049
								4	16	307.7	0.078	0.4875	35.42	0.590333	0.825805
								5	16	199.2	0.048	0.3	35.42	0.590333	0.508187
								6	16	274.4	0.068	0.425	35.42	0.590333	0.719932
															0.928148	Mean
2006-12-18	61812-1	39	0.4	1051		1	7	1	16	400	0.11	0.6875	32	0.533333	1.28906
			0.16	564.5				2	16	470.1	0.134	0.8375	32	0.533333	1.57031
			0.08	261.4				3	16	424.9	0.118	0.7375	32	0.533333	1.38281
			0.016	51.2				4	16	526.4	0.154	0.9625	32	0.533333	1.80469
			0.008	23.4				5	16	460	0.13	0.8125	32	0.533333	1.52344
			0	1.1				6	16	483.6	0.139	0.86875	32	0.533333	1.62891
								7	16	406.3	0.112	0.7	32	0.533333	1.3125
								8	16	167.3	0.042	0.2625	32	0.533333	0.492188
															1.37549	Mean
	61812-2		"	"		2	7	1	16	262.6	0.067	0.41875	34	0.566667	0.738971
								2	16	270.1	0.07	0.4375	34	0.566667	0.772059
								3	16	96.9	0.025	0.15625	34	0.566667	0.275735
								4	16	209.7	0.053	0.33125	34	0.566667	0.584559
								5	16	324.4	0.086	0.5375	34	0.566667	0.948529
															0.663971	Mean
2006-12-21	62112	42	0.4	1007		1	6	1	16	333.7	0.089	0.55625	30	0.5	1.1125
			0.16	576.1				2	16	161.1	0.041	0.25625	30	0.5	0.5125
			0.08	201.3				3	16	159.1	0.041	0.25625	30	0.5	0.5125
			0.016	55.2											0.7125	Mean
			0.008	22.9
			0	1.3
2007-02-07	70702	74	0.4	2542		1	12	1	16	30.8	0.001	0.00625	34	0.566667	0.0110294
			0.16	808.4				2	16	26.5	0	0	34	0.566667	0
			0.08	548.6				3	16	26.2	0	0	34	0.566667	0
			0.016	109.8				4	16	18.4	-0.001	-0.00625	34	0.566667	-0.0110294
								5	16	45.1	0.004	0.025	34	0.566667	0.0441176
								6	16	31.3	0.001	0.00625	34	0.566667	0.0110294
								7	16	275.3	0.048	0.3	34	0.566667	0.529412
								8	16	28.5	0.001	0.00625	34	0.566667	0.0110294
															0.0744485	Mean
2007-02-09	70902-1	79	0.4	2155		1	14	1	16	36.1	0.003	0.01875	50	0.833333	0.0225
			0.16	611.5				2	16	37.5	0.003	0.01875	50	0.833333	0.0225
			0.08	540.2				3	16	23.3	0	0	50	0.833333	0
			0.016	103				4	16	20.5	-0.001	-0.00625	50	0.833333	-0.0075
			0.008	40.6				5	16	35.6	0.003	0.01875	50	0.833333	0.0225
			0	14.3				6	16	27.5	0.001	0.00625	50	0.833333	0.0075
								7	16	25.2	0	0	50	0.833333	0
								8	16	21.7	0	0	50	0.833333	0
															0.0084375	Mean
	70902-2	80	0.4	2576		2	10	1	16	24.4	-0.001	-0.00625	31	0.516667	-0.0120968
			0.16	767.6				2	16	77.2	0.01	0.0625	31	0.516667	0.120968
			0.08	532.2				3	16	17.8	-0.002	-0.0125	31	0.516667	-0.0241935
			0.016	109.4				4	16	22.1	-0.001	-0.00625	31	0.516667	-0.0120968
			0.008					5	16	21.7	-0.001	-0.00625	31	0.516667	-0.0120968
			0					6	16	23.3	-0.001	-0.00625	31	0.516667	-0.0120968
								7	16	20.6	-0.001	-0.00625	31	0.516667	-0.0120968
								8	16	18.1	-0.002	-0.0125	31	0.516667	-0.0241935
								9	16	21.8	-0.001	-0.00625	31	0.516667	-0.0120968
															-3.46945e-18	Mean
2007-02-15	71502	85	0.4	2938		1	10	1	16	26.5	0.005	0.03125	35	0.583333	0.0535714
			0.16	1378				2	16	29.6	0.005	0.03125	35	0.583333	0.0535714
			0.08	592.3				3	16	32.5	0.006	0.0375	35	0.583333	0.0642857
			0.016	120.2				4	16	24.3	0.005	0.03125	35	0.583333	0.0535714
			0.008	59.8				5	16	41	0.006	0.0375	35	0.583333	0.0642857
			0	21.2				6	16	18.7	0.004	0.025	35	0.583333	0.0428571
								7	16	20.7	0.004	0.025	35	0.583333	0.0428571
								8	16	57.4	0.008	0.05	35	0.583333	0.0857143
															0.0575893	Mean
2007-02-20	72002	87	0.4	2792		1	11	1	16	19.9	0.005	0.03125	32	0.533333	0.0585938
			0.16	1397				2	16	19.4	0.005	0.03125	32	0.533333	0.0585938
			0.08	573.2				3	16	17.7	0.004	0.025	32	0.533333	0.046875
			0.016	116.2				4	16	40	0.008	0.05	32	0.533333	0.09375
			0.008	63.8				5	16	26.1	0.006	0.0375	32	0.533333	0.0703125
			0	23.5				6	16	20.3	0.005	0.03125	32	0.533333	0.0585938
								7	16	18.7	0.004	0.025	32	0.533333	0.046875
								8	16	19.1	0.005	0.03125	32	0.533333	0.0585938
								9	16	21.6	0.005	0.03125	32	0.533333	0.0585938
								10	16	42.7	0.008	0.05	32	0.533333	0.09375
															0.0644531	Mean
2007-04-23	72304	139	0.4	3056		1	14	1	16	110.3	0.013	0.08125	30	0.5	0.1625
			0.16	970.6				2	16	143.8	0.019	0.11875	30	0.5	0.2375
			0.08	606.9				3	16	145.5	0.019	0.11875	30	0.5	0.2375
			0.016	129.6				4	16	237.8	0.035	0.21875	30	0.5	0.4375
			0.008	50.6				5	16	156.2	0.021	0.13125	30	0.5	0.2625
			0	19.2				6	16	183.5	0.026	0.1625	30	0.5	0.325
															0.277083	Mean
Calcein "cold side" concentrations were calculated from the regression line constructed through the calcein standard solutions run with each experiment.
