# Supplementary material for: Demonstration of natriuretic activity in urine of neurosurgical patients with renal salt wasting
Source: F1000Res. 2013 Jun 13;2:126. Originally published 2013 May 10. [Version 2] doi: 10.12688/f1000research.2-126.v2 (PMC3752684; doi:10.12688/f1000research.2-126.v2)
Supplement: Transepithelial sodium transport in neurosurgical patients with renal salt wasting — This dataset contains the results of experiments measuring the transport of sodium across the monolayers. 22Na was used to make these measurements. The experiments tested the effects of resuspended urinary precipitates from renal salt wasting (RSW) patients and non-RSW Control patients. The amount of protein in the precipitates was used to quantitate the precipitates. The 'Summary' sheet tabulates the results of the individual experiments described below. The heading numbers such as 5ug or 10ug refer to the concentrations of resuspended precipitates (in micrograms protein/ml) to which the cultures were exposed. In all experiments, cultures were exposed to precipitates on both the mucosal and serosal sides. Numbers tabulated are the effects of various concentrations of precipitate on transepithelial Na movement, expressed as percentages relative to that seen side-by-side in vehicle-only wells. The control and RSW sheets contain the raw data and calculations, for 47 individual experiments in which the effects of precipitates from the urine of RSW-afflicted patients or non-RSW Control patients on sodium transport across cultured LLC monolayers were measured. Effects of the precipitates on sodium movements were calculated as described in the Methods section of the paper, in brief, the effect of treatment (change in the slope of the linear regression line of sodium movement after treatment versus before) in experimental culture wells versus the effect of vehicle treatment (change in the regression line after versus before treatment) seen in side-by-side Vehicle wells. The results for individual patients are grouped in sub-folders with the patients identified by index numbers. Other numbers quoted are percent change in transepithelial sodium transport (caused by addition of urinary precipitate, indexed by its protein content) relative to vehicle addition, as described in Methods in body of the paper. (Briefly, relative to Na movement in side-by-side culture wells in which [file f1000research-2-1689-s0002.tgz]

Archive with 1 entries (1 files):
- BSA_Control_data_Summary_Youmans_et_al_edited_GO.xlsx
