# Supplementary material for: Demonstration of natriuretic activity in urine of neurosurgical patients with renal salt wasting
Source: F1000Res. 2013 Jun 13;2:126. Originally published 2013 May 10. [Version 2] doi: 10.12688/f1000research.2-126.v2 (PMC3752684; doi:10.12688/f1000research.2-126.v2)
Supplement: Transepithelial sodium transport in neurosurgical patients with renal salt wasting — This dataset contains the results of experiments measuring the transport of sodium across the monolayers. 22Na was used to make these measurements. The experiments tested the effects of resuspended urinary precipitates from renal salt wasting (RSW) patients and non-RSW Control patients. The amount of protein in the precipitates was used to quantitate the precipitates. The 'Summary' sheet tabulates the results of the individual experiments described below. The heading numbers such as 5ug or 10ug refer to the concentrations of resuspended precipitates (in micrograms protein/ml) to which the cultures were exposed. In all experiments, cultures were exposed to precipitates on both the mucosal and serosal sides. Numbers tabulated are the effects of various concentrations of precipitate on transepithelial Na movement, expressed as percentages relative to that seen side-by-side in vehicle-only wells. The control and RSW sheets contain the raw data and calculations, for 47 individual experiments in which the effects of precipitates from the urine of RSW-afflicted patients or non-RSW Control patients on sodium transport across cultured LLC monolayers were measured. Effects of the precipitates on sodium movements were calculated as described in the Methods section of the paper, in brief, the effect of treatment (change in the slope of the linear regression line of sodium movement after treatment versus before) in experimental culture wells versus the effect of vehicle treatment (change in the regression line after versus before treatment) seen in side-by-side Vehicle wells. The results for individual patients are grouped in sub-folders with the patients identified by index numbers. Other numbers quoted are percent change in transepithelial sodium transport (caused by addition of urinary precipitate, indexed by its protein content) relative to vehicle addition, as described in Methods in body of the paper. (Briefly, relative to Na movement in side-by-side culture wells in which [file f1000research-2-1689-s0002.tgz › BSA_Control_data_Summary_Youmans_et_al_edited_GO.xlsx]

## Sheet: Summary
BSA	Date	2.5 ug/ml	5 ug/ml	10 ug/ml	Null	Conc, ug	%Change										ug Displaced, for graph	Mean	SD	n	SE
	2008-10-23		108		0	2.5	-16		2.5 ug :				2.5 ug	5 ug	10 ug
	2008-10-28		-13		0	2.5	-49		T value	-2.71		Mean	-47	18.8	-15.3		2.6	-47	30	3	17.3
	2008-10-29		-16		0	2.5	-76		P value	0.054		Median	-49	-3	-6		5.1	18.8	51.1	6	20.8
	2008-10-31	-16	50	6	0	5	108		Degs of Freedom	4		SD	30	51.1	27.2		10.1	-15.3	27.2	3	15.7
	2008-11-04	-49	-23	-6	0	5	-13					SEM	17.3	20.8	15.7
	2008-11-10	-76		-46	0	5	-16		5 ug :			n	3	6	3
	2008-11-25		7		0	5	50		T value	0.9
						5	-23		P value	0.39
						5	7		Degs of Freedom	10
						10	6
						10	-6		10 ug :
						10	-46		T value	-0.975
									P value	0.385
									Degs of Freedom	2
									2.5 vs 5 ug :
									T value	-2.02
									P value	0.083
									Degs of Freedom	7
									5 vs 10 ug :
									T value	1.06
									P value	0.324
									Degs of Freedom	7
									2.5 vs 10 ug :
									T value	-1.35
									P value	0.248
									Degs of Freedom	4

## Sheet: Na 10-23-08
2008-10-23
LLC cells, 21 d/o, P14
Exp. Group 1: BSA 5ug/ml
Exp. Group 2: BSA Boiled 5ug/ml
Time (measured at later time)	Time	Na Count Control	Na count Control per time pd	Na Count Exp. Group 1	Na count Exp. Group 1 per time period	Na Count Group 2	Na count Exp. Group 2 per time period
BL 0-0.5hr	1	1374	1374	571	571	659	659
0-1 hr	3	3209	1835	2044	1473	1833	1174
1-2 hrs	4	4389	1180	3139	1095	3173	1340
2-3 hrs	5	5439	1050	4475	1336	3713	540
3-4 hrs	6	6337	898	5105	630	4511	798
*Change by time period as compared to control	Difference Exp. Group 1	Percent Difference Exp. Group 1	Difference Exp. Group 2	Percent Difference Exp. Group 2
BL 0- 0.5 hrs	-803	-0.584425	-715	-0.520378
0-1 hr	-362	-0.197275	-661	-0.360218
1-2 hrs	-85	-0.0720339	160	0.135593
2-3 hrs	286	0.272381	-510	-0.485714
3-4 hrs	-268	-0.298441	-100	-0.111359
Least sq lines	Slope Control	R-square Control	Slope Exp. Group 1	R-square Exp. Group 1	Slope Exp. Group 2	R-square Exp. Group 2
All data	1077.86	0.998085	830.621	0.98627	741.161	0.982693
BL only	1374	#DIV/0!	571	#DIV/0!	659	#DIV/0!
EXP only	1043.4	0.996357	1051.9	0.982438	857.4	0.96599
*Change from BL to EXP Slopes	Control	Group 1	Group 2
Difference in slope	-330.6	480.9	198.4
% change	-0.240611	0.842207	0.301062
*Percent Difference in Change of Slopes as Compared to Control		1.08282	0.541674

## Sheet: Na 10-28-08
2008-10-28
LLC cells, 14 d/o, P32
Exp. Group 1: BSA 5ug/ml
Exp. Group 2: BSA Boiled 5ug/ml
Time (measured at later time)	Time	Na Count Control	Na count Control per time pd	Na Count Exp. Group 1	Na count Exp. Group 1 per time period	Na Count Group 2	Na count Exp. Group 2 per time period
BL 0-0.5hr	1	286	286	308	308	298	298
0-1 hr	3	905	619	1056	748	964	666
1-2 hrs	4	1552	647	1703	647	1502	538
2-3 hrs	5	2219	667	2307	604	2084	582
3-4 hrs	6	2704	485	2879	572	2524	440
*Change by time period as compared to control	Difference Exp. Group 1	Percent Difference Exp. Group 1	Difference Exp. Group 2	Percent Difference Exp. Group 2
BL 0- 0.5 hrs	22	0.0769231	12	0.041958
0-1 hr	129	0.208401	47	0.0759289
1-2 hrs	0	0	-109	-0.16847
2-3 hrs	-63	-0.0944528	-85	-0.127436
3-4 hrs	87	0.179381	-45	-0.0927835
Least sq lines	Slope Control	R-square Control	Slope Exp. Group 1	R-square Exp. Group 1	Slope Exp. Group 2	R-square Exp. Group 2
All data	419.862	0.975105	449.391	0.986462	399.563	0.986733
BL only	286	#DIV/0!	308	#DIV/0!	298	#DIV/0!
EXP only	606.4	0.995344	607.3	0.999235	526.2	0.997025
*Change from BL to EXP Slopes	Control	Group 1	Group 2
Difference in slope	320.4	299.3	228.2
% change	1.12028	0.971753	0.765772
*Percent Difference in Change of Slopes as Compared to Control		-0.13258	-0.316446

## Sheet: Na 10-29-08
2008-10-29
LLC cells, 18 d/o, P17
Exp. Group 1: BSA 5ug/ml
Exp. Group 2: BSA Boiled 5ug/ml
Time (measured at later time)	Time	Na Count Control	Na count Control per time pd	Na Count Exp. Group 1	Na count Exp. Group 1 per time period	Na Count Group 2	Na count Exp. Group 2 per time period
BL 0-0.5hr	1	370	370	383	383	281	281
0-1 hr	3	1092	722	1330	947	1020	739
1-2 hrs	4	1617	525	1714	384	1602	582
2-3 hrs	5	2409	792	2645	931	2372	770
3-4 hrs	6	2956	547	3070	425	2967	595
*Change by time period as compared to control	Difference Exp. Group 1	Percent Difference Exp. Group 1	Difference Exp. Group 2	Percent Difference Exp. Group 2
BL 0- 0.5 hrs	13	0.0351351	-89	-0.240541
0-1 hr	225	0.311634	17	0.0235457
1-2 hrs	-141	-0.268571	57	0.108571
2-3 hrs	139	0.175505	-22	-0.0277778
3-4 hrs	-122	-0.223035	48	0.0877514
Least sq lines	Slope Control	R-square Control	Slope Exp. Group 1	R-square Exp. Group 1	Slope Exp. Group 2	R-square Exp. Group 2
All data	458.563	0.97491	492.805	0.980646	453	0.976723
BL only	370	#DIV/0!	383	#DIV/0!	281	#DIV/0!
EXP only	638.4	0.99355	615.1	0.971318	661.1	0.996975
*Change from BL to EXP Slopes	Control	Group 1	Group 2
Difference in slope	268.4	232.1	380.1
% change	0.725405	0.606005	1.35267
*Percent Difference in Change of Slopes as Compared to Control		-0.164598	0.864708

## Sheet: Na 10-31-08
2008-10-31
LLC cells, 16 d/o, P33
Exp. Group 1: BSA 2.5ug/ml
Exp. Group 2: BSA 5ug/ml
Exp. Group 3: BSA 10ug/ml
Time (measured at later time)	Time	Na Count Control	Na count Control per time pd	Na Count Exp. Group 1	Na count Exp. Group 1 per time period	Na Count Group 2	Na count Exp. Group 2 per time period
BL 0-0.5hr	1	213	213	223	223	168	168
0-1 hr	3	771	558	721	498	770	602
1-2 hrs	4	1223	452	1174	453	1231	461
2-3 hrs	5	1709	486	1629	455	1731	500
3-4 hrs	6	2197	488	2085	456	2204	473
Time (measured at later time)	Time	Na Count Group 3	Na count Exp. Group 3 per time period
BL 0-0.5hr	1	264	264
0-1 hr	3	1206	942
1-2 hrs	4	1723	517
2-3 hrs	5	2397	674
3-4 hrs	6	3020	623
*Change by time period as compared to control	Difference Exp. Group 1	Percent Difference Exp. Group 1	Difference Exp. Group 2	Percent Difference Exp. Group 2	Difference Exp. Group 3	Percent Difference Exp. Group 3
BL 0- 0.5 hrs	10	0.0469484	-45	-0.211268	51	0.239437
0-1 hr	-60	-0.107527	44	0.078853	384	0.688172
1-2 hrs	1	0.00221239	9	0.0199115	65	0.143805
2-3 hrs	-31	-0.063786	14	0.0288066	188	0.386831
3-4 hrs	-32	-0.0655738	-15	-0.0307377	135	0.276639
Least sq lines	Slope Control	R-square Control	Slope Exp. Group 1	R-square Exp. Group 1	Slope Exp. Group 2	R-square Exp. Group 2	Slope Exp. Group 3	R-square Exp. Group 3
All data	335	0.981408	318.816	0.978603	336.563	0.98574	140.989	0.992869
BL only	213	#DIV/0!	223	#REF!	168	#DIV/0!	264	#DIV/0!
EXP only	476.4	0.999669	454.7	0.999998	480.2	0.99978	611.6	0.997349
*Change from BL to EXP Slopes	Control	Group 1	Group 2	Group 3
Difference in slope	263.4	231.7	312.2	347.6
% change	1.23662	1.03901	1.85833	1.31667
*Percent Difference in Change of Slopes as Compared to Control		-0.159795	0.502752	0.0647304

## Sheet: Na 11-04-08
2008-11-04
LLC cells, 17 d/o, P34
Exp. Group 1: BSA 2.5ug/ml
Exp. Group 2: BSA 5ug/ml
Exp. Group 3: BSA 10ug/ml
Time (measured at later time)	Time	Na Count Control	Na count Control per time pd	Na Count Exp. Group 1	Na count Exp. Group 1 per time period	Na Count Group 2	Na count Exp. Group 2 per time period
BL 0-0.5hr	1	76	76	111	111	73	73
0-1 hr	3	766	690	649	538	565	492
1-2 hrs	4	1222	456	1098	449	948	383
2-3 hrs	5	1782	560	1556	458	1355	407
3-4 hrs	6	2397	615	2022	466	1827	472
Time (measured at later time)	Time	Na Count Group 3	Na count Exp. Group 3 per time period
BL 0-0.5hr	1	94	94
0-1 hr	3	892	798
1-2 hrs	4	1365	473
2-3 hrs	5	2037	672
3-4 hrs	6	2804	767
*Change by time period as compared to control	Difference Exp. Group 1	Percent Difference Exp. Group 1	Difference Exp. Group 2	Percent Difference Exp. Group 2	Difference Exp. Group 3	Percent Difference Exp. Group 3
BL 0- 0.5 hrs	35	0.460526	-3	-0.0394737	18	0.236842
0-1 hr	-152	-0.22029	-198	-0.286957	108	0.156522
1-2 hrs	-7	-0.0153509	-73	-0.160088	17	0.0372807
2-3 hrs	-102	-0.182143	-153	-0.273214	112	0.2
3-4 hrs	-149	-0.242276	-143	-0.23252	152	0.247154
Least sq lines	Slope Control	R-square Control	Slope Exp. Group 1	R-square Exp. Group 1	Slope Exp. Group 2	R-square Exp. Group 2	Slope Exp. Group 3	R-square Exp. Group 3
All data	351.195	0.981496	303.011	0.982379	267.782	0.979234	141.862	0.975175
BL only	76	#DIV/0!	111	#REF!	73	#DIV/0!	94	#DIV/0!
EXP only	545.3	0.995687	457.7	0.999931	419.3	0.997657	640.8	0.989327
*Change from BL to EXP Slopes	Control	Group 1	Group 2	Group 3
Difference in slope	469.3	346.7	346.3	546.8
% change	6.175	3.12342	4.74384	5.81702
*Percent Difference in Change of Slopes as Compared to Control		-0.494182	-0.231768	-0.0579723

## Sheet: Na 11-10-08
2008-11-10
LLC cells, 11 d/o, P37
Exp. Group 1: BSA 2.5ug/ml
Exp. Group 2: BSA 10ug/ml
Time (measured at later time)	Time	Na Count Control	Na count Control per time pd	Na Count Exp. Group 1	Na count Exp. Group 1 per time period	Na Count Group 2	Na count Exp. Group 2 per time period
BL 0-0.5hr	1	187	187	469	469	373	373
0-1 hr	3	707	520	1518	1049	1453	1080
1-2 hrs	4	1368	661	2293	775	2335	882
2-3 hrs	5	1957	589	3060	767	3087	752
3-4 hrs	6	2466	509	3619	559	3914	827
*Change by time period as compared to control	Difference Exp. Group 1	Percent Difference Exp. Group 1	Difference Exp. Group 2	Percent Difference Exp. Group 2
BL 0- 0.5 hrs	282	1.50802	186	0.994652
0-1 hr	529	1.01731	560	1.07692
1-2 hrs	114	0.172466	221	0.334342
2-3 hrs	178	0.302207	163	0.27674
3-4 hrs	50	0.0982318	318	0.624754
Least sq lines	Slope Control	R-square Control	Slope Exp. Group 1	R-square Exp. Group 1	Slope Exp. Group 2	R-square Exp. Group 2
All data	371.966	0.967982	588.609	0.993329	609.092	0.989941
BL only	187	#DIV/0!	469	#DIV/0!	373	#DIV/0!
EXP only	586.6	0.996652	707	0.994562	813.5	0.999137
*Change from BL to EXP Slopes	Control	Group 1	Group 2
Difference in slope	399.6	238	440.5
% change	2.1369	0.507463	1.18097
*Percent Difference in Change of Slopes as Compared to Control		-0.762524	-0.447346

## Sheet: Na 11-25-08
2008-11-25
LLC cells, 10 d/o, P40
Exp. Group 1: BSA 5ug/ml
Time (measured at later time)	Time	Na Count Control	Na count Control per time pd	Na Count Exp. Group 1	Na count Exp. Group 1 per time period
BL 0-.5hr	1	443	443	449	449
BL .5-1 hr	2	981	538	1093	644
0-1 hr	4	2215	1234	2622	1529
1-2 hrs	5	3303	1088	3970	1348
2-3 hrs	6	4431	1128	5283	1313
3-4 hrs	7	5714	1283	6613	1330
*Change by time period as compared to control	Difference Exp. Group 1	Percent Difference Exp. Group 1
BL .5-1 hr	106	0.197026
0-1 hr	295	0.23906
1-2 hrs	260	0.238971
2-3 hrs	185	0.164007
3-4 hrs	47	0.0366329
Least sq lines	Slope Control	R-square Control	Slope Exp. Group 1	R-square Exp. Group 1
All data	720.336	0.971178	847.038	0.978605
BL only	481	1	527	1
EXP only	1162.5	0.998498	1328.6	0.999976
*Change from BL to EXP	Control	Group 1
Difference in slope	681.5	801.6
% change	1.41684	1.52106
Difference in change from control		0.07356
